# Supplementary material for: Escherichia coli from six European countries reveals differences in profile and distribution of critical antimicrobial resistance determinants within One Health compartments, 2013 to 2020
Source: Euro Surveill. 2024 Nov 21;29(47):2400295. doi: 10.2807/1560-7917.ES.2024.29.47.2400295 (PMC11583308; doi:10.2807/1560-7917.ES.2024.29.47.2400295)
Supplement: Supplementary Material 2 [file 24-00295_ANJUM_SupplementaryTable_S1.xlsx]

## Sheet: Description
Table S1
Isolate list and metadata
Paper title:	A study of Escherichia coli collected between 2013-2020 from six European countries reveals differences in profile and distribution of critical antimicrobial resistance determinants within One-Health compartments.
This table contains a list of all 3745 isolates included in this study, as well as metadata and accession numbers
Disclaimer: This supplementary material is hosted by Eurosurveillance as supporting information alongside this article, on behalf of the authors, who remain responsible for the accuracy and appropriateness of the content. The same standards for ethics, copyright, attributions and permissions as for the article apply. Supplements are not edited by Eurosurveillance and the journal is not responsibl…

## Sheet: Data
Number	id	species	source	type	plating	year	institute	country	Phylotype	ST	sample_accession	file_accession
1	10-2016-40-16007_S23_L007_pilon_spades	Poultry	Faecal	Longitudinal study	Selective	2016	NVI	Norway	D	38	ERS16008106	ERZ19635182
2	10-2016-40-17200_S27_pilon_spades	Poultry	Faecal	Longitudinal study	Selective	2016	NVI	Norway	E	57	ERS16008107	ERZ19635224
3	102mccctx2015_spades	Pig	Faecal	National monitoring	Selective	2015	APHA	UK	D	69	ERS16010204	ERZ19635232
4	103mccctx2015_spades	Pig	Faecal	National monitoring	Selective	2015	APHA	UK	B1	5341	ERS16010205	ERZ19635248
5	106mccctx2015_spades	Pig	Faecal	National monitoring	Selective	2015	APHA	UK	F	1722	ERS16010206	ERZ19635273
6	107mccctx2015_spades	Pig	Faecal	National monitoring	Selective	2015	APHA	UK	D	3776	ERS16010207	ERZ19635288
7	10-APR	Human	UTI	Longitudinal study	Non-selective	2019	NVI	Norway	B2	131	ERS16009039	ERZ19635340
8	11-2016-40-16264_S24_L007_pilon_spades	Poultry	Faecal	Longitudinal study	Selective	2016	NVI	Norway	G	1158	ERS16008108	ERZ19635341
9	118mccctx2015_spades	Pig	Faecal	National monitoring	Selective	2015	APHA	UK	-	10167	ERS16010208	ERZ19635339
10	11-JUN-PHT	Human	UTI	Longitudinal study	Non-selective	2019	NVI	Norway	D	394	ERS16009040	ERZ19635343
11	1-2016-40-13912_S14_L007_pilon_spades	Poultry	Faecal	Longitudinal study	Selective	2016	NVI	Norway	B2	429	ERS16008109	ERZ19635342
12	120mccctx2015_spades	Pig	Faecal	National monitoring	Selective	2015	APHA	UK	A	189	ERS16010209	ERZ19635347
13	12-2016-40-17027_S25_L007_pilon_spades	Poultry	Faecal	Longitudinal study	Selective	2016	NVI	Norway	-	1640	ERS16008110	ERZ19635338
14	12-2016-40-17437_S75_pilon_spades	Poultry	Faecal	Longitudinal study	Selective	2016	NVI	Norway	E	57	ERS16008111	ERZ19635337
15	125mccctx2015_spades	Pig	Faecal	National monitoring	Selective	2015	APHA	UK	B1	155	ERS16010210	ERZ19635351
16	126mccctx2015_spades	Pig	Faecal	National monitoring	Selective	2015	APHA	UK	A	ND	ERS16010211	ERZ19635369
17	12-JUL-PHT	Human	UTI	Longitudinal study	Non-selective	2019	NVI	Norway	B2	1385	ERS16009041	ERZ19635336
18	12-MAR-PHT	Human	UTI	Longitudinal study	Non-selective	2019	NVI	Norway	B2	131	ERS16009042	ERZ19635346
19	13-2016-40-17018_S26_L007_pilon_spades	Poultry	Faecal	Longitudinal study	Selective	2016	NVI	Norway	B2	429	ERS16008112	ERZ19635348
20	132mccctx2015_spades	Pig	Faecal	National monitoring	Selective	2015	APHA	UK	A	10	ERS16010212	ERZ19635350
21	1345_spades	Pork	Meat	National monitoring	Selective	2015	APHA	UK	C	23	ERS16011419	ERZ19635349
22	138mccctx2015_spades	Pig	Faecal	National monitoring	Selective	2015	APHA	UK	B1	155	ERS16010213	ERZ19635345
23	139mccctx2015_spades	Pig	Faecal	National monitoring	Selective	2015	APHA	UK	D	3776	ERS16010214	ERZ19635363
24	13mccctx2015_spades	Pig	Faecal	National monitoring	Selective	2015	APHA	UK	A	2496	ERS16010215	ERZ19635366
25	14-2016-40-17686_S27_L007_pilon_spades	Poultry	Faecal	Longitudinal study	Selective	2016	NVI	Norway	D	38	ERS16008113	ERZ19635364
26	142mccctx2015_spades	Pig	Faecal	National monitoring	Selective	2015	APHA	UK	G	117	ERS16010216	ERZ19635367
27	147mccctx2015_spades	Pig	Faecal	National monitoring	Selective	2015	APHA	UK	A	3014	ERS16010217	ERZ19635368
28	149mccctx2015_spades	Pig	Faecal	National monitoring	Selective	2015	APHA	UK	A	10180	ERS16010218	ERZ19635370
29	150mccctx2015_spades	Pig	Faecal	National monitoring	Selective	2015	APHA	UK	A	93	ERS16010219	ERZ19635371
30	15-2016-40-17710_S28_L007_pilon_spades	Poultry	Faecal	Longitudinal study	Selective	2016	NVI	Norway	D	38	ERS16008114	ERZ19635372
31	153mccctx2015_spades	Pig	Faecal	National monitoring	Selective	2015	APHA	UK	G	117	ERS16010220	ERZ19635376
32	154mccctx2015_spades	Pig	Faecal	National monitoring	Selective	2015	APHA	UK	C	88	ERS16010221	ERZ19635377
33	155mccctx2015_spades	Pig	Faecal	National monitoring	Selective	2015	APHA	UK	C	7584	ERS16010222	ERZ19635378
34	156mccctx2015_spades	Pig	Faecal	National monitoring	Selective	2015	APHA	UK	cryptic	793	ERS16010223	ERZ19635380
35	16-2016-40-17719_S29_L007_pilon_spades	Poultry	Faecal	Longitudinal study	Selective	2016	NVI	Norway	D	38	ERS16008115	ERZ19635379
36	164mccctx2015_spades	Pig	Faecal	National monitoring	Selective	2015	APHA	UK	F	4373	ERS16010224	ERZ19635384
37	16-JUN-PHT	Human	UTI	Longitudinal study	Non-selective	2019	NVI	Norway	B1	58	ERS16009043	ERZ19635365
38	16-MAR-PHT	Human	UTI	Longitudinal study	Non-selective	2019	NVI	Norway	B2	8184	ERS16009044	ERZ19635394
39	16-OKT-PHT	Human	UTI	Longitudinal study	Non-selective	2019	NVI	Norway	B2	73	ERS16009045	ERZ19635397
40	170mccctx2015_spades	Pig	Faecal	National monitoring	Selective	2015	APHA	UK	A	10165	ERS16010225	ERZ19635393
41	17-2016-40-17695_S30_L007_pilon_spades	Poultry	Faecal	Longitudinal study	Selective	2016	NVI	Norway	G	1163	ERS16008116	ERZ19635396
42	17-2016-40-19583_S5_pilon_spades	Poultry	Faecal	Longitudinal study	Selective	2016	NVI	Norway	E	57	ERS16008117	ERZ19635399
43	1796_spades	Pork	Meat	National monitoring	Selective	2015	APHA	UK	B1	602	ERS16011420	ERZ19635398
44	17-AB00014_S31	Poultry	Faecal	National monitoring	Non-selective	2016	BFR	Germany	B1	224	ERS16011438	ERZ19635535
45	17-AB00047_S32	Poultry	Faecal	National monitoring	Selective	2016	BFR	Germany	E	350	ERS16008118	ERZ19635400
46	17-AB00050_S33	Poultry	Faecal	National monitoring	Selective	2016	BFR	Germany	D	38	ERS16008119	ERZ19635401
47	17-AB00065_S35	Poultry	Faecal	National monitoring	Non-selective	2016	BFR	Germany	D	349	ERS16011439	ERZ19635402
48	17-AB00088_S37	Poultry	Faecal	National monitoring	Non-selective	2016	BFR	Germany	B1	453	ERS16011440	ERZ19635410
49	17-AB00089_S38	Poultry	Faecal	National monitoring	Non-selective	2016	BFR	Germany	D	69	ERS16011441	ERZ19635417
50	17-AB00090_S39	Poultry	Faecal	National monitoring	Non-selective	2016	BFR	Germany	B1	162	ERS16011442	ERZ19635415
51	17-AB00259_S41	Poultry	Faecal	National monitoring	Non-selective	2016	BFR	Germany	B1	58	ERS16011443	ERZ19635414
52	17-AB00299_S49	Poultry	Faecal	National monitoring	Selective	2016	BFR	Germany	G	117	ERS16008120	ERZ19635416
53	17-AB00375_S51	Pig	Faecal	National monitoring	Non-selective	2017	BFR	Germany	G	117	ERS16010226	ERZ19635418
54	17-AB00432_S52	Cattle	Faecal	National monitoring	Selective	2017	BFR	Germany	A	744	ERS16008945	ERZ19635451
55	17-AB00542_S58	Cattle	Faecal	National monitoring	Non-selective	2017	BFR	Germany	A	1288	ERS16008946	ERZ19635454
56	17-AB00544_S60	Cattle	Faecal	National monitoring	Non-selective	2017	BFR	Germany	B1	155	ERS16008947	ERZ19635453
57	17-AB00553_S61	Pork	Meat	National monitoring	Non-selective	2017	BFR	Germany	A	401	ERS16011421	ERZ19635455
58	17-AB00570_S62	Pig	Faecal	National monitoring	Selective	2017	BFR	Germany	B1	2179	ERS16010227	ERZ19635494
59	17-AB00587_S63	Pork	Meat	National monitoring	Non-selective	2017	BFR	Germany	A	2065	ERS16011422	ERZ19635459
60	17-AB00634_S11	Cattle	Faecal	National monitoring	Selective	2017	BFR	Germany	A	13032	ERS16008948	ERZ19635440
61	17-AB00639_S67	Pig	Faecal	National monitoring	Selective	2017	BFR	Germany	A	10	ERS16010228	ERZ19635465
62	17-AB00641_S12	Pig	Faecal	National monitoring	Selective	2017	BFR	Germany	B1	156	ERS16010229	ERZ19635464
63	17-AB00675_S69	Pig	Faecal	National monitoring	Non-selective	2017	BFR	Germany	A	10	ERS16010230	ERZ19635452
64	17-AB00691_S70	Pig	Faecal	National monitoring	Selective	2017	BFR	Germany	E	13031	ERS16010231	ERZ19635484
65	17-AB00706_S71	Pig	Faecal	National monitoring	Selective	2017	BFR	Germany	C	88	ERS16010232	ERZ19635479
66	17-AB00742_S13	Pig	Faecal	National monitoring	Non-selective	2017	BFR	Germany	A	10	ERS16010233	ERZ19635483
67	17-AB00765_S14	Pig	Faecal	National monitoring	Selective	2017	BFR	Germany	B1	154	ERS16010234	ERZ19635482
68	17-AB00766_S15	Pig	Faecal	National monitoring	Selective	2017	BFR	Germany	B1	345	ERS16010235	ERZ19635485
69	17-AB00770_S16	Pork	Meat	National monitoring	Selective	2017	BFR	Germany	G	117	ERS16011423	ERZ19635501
70	17-AB00791_S17	Pork	Meat	National monitoring	Non-selective	2017	BFR	Germany	B1	101	ERS16011424	ERZ19635505
71	17-AB00804_S18	Pig	Faecal	National monitoring	Non-selective	2017	BFR	Germany	A	100	ERS16010236	ERZ19635508
72	17-AB00875_S19	Pork	Meat	National monitoring	Non-selective	2017	BFR	Germany	A	10	ERS16011425	ERZ19635507
73	17-AB00903_S20	Cattle	Faecal	National monitoring	Selective	2017	BFR	Germany	A	10	ERS16008949	ERZ19635506
74	17-AB00909_S21	Cattle	Faecal	National monitoring	Selective	2017	BFR	Germany	A	2325	ERS16008950	ERZ19635510
75	17-AB00938_S22	Pig	Faecal	National monitoring	Selective	2017	BFR	Germany	B1	56	ERS16010237	ERZ19635513
76	17-AB00995_S23	Cattle	Faecal	National monitoring	Non-selective	2017	BFR	Germany	B1	392	ERS16008951	ERZ19635516
77	17-AB01005_S24	Pig	Faecal	National monitoring	Selective	2017	BFR	Germany	A	1244	ERS16010238	ERZ19635515
78	17-AB01006_S25	Pig	Faecal	National monitoring	Selective	2017	BFR	Germany	A	10	ERS16010239	ERZ19635525
79	17-AB01014_S26	Pig	Faecal	National monitoring	Selective	2017	BFR	Germany	C	410	ERS16010240	ERZ19635528
80	17-AB01018_S27	Pig	Faecal	National monitoring	Selective	2017	BFR	Germany	C	88	ERS16010241	ERZ19635529
81	17-AB01105_S28	Pig	Faecal	National monitoring	Selective	2017	BFR	Germany	B1	58	ERS16010242	ERZ19635530
82	17-AB01129_S30	Cattle	Faecal	National monitoring	Selective	2017	BFR	Germany	B1	162	ERS16008952	ERZ19635534
83	17-AB01130_S31	Cattle	Faecal	National monitoring	Selective	2017	BFR	Germany	A	2325	ERS16008953	ERZ19635536
84	17-AB01131_S32	Cattle	Faecal	National monitoring	Selective	2017	BFR	Germany	A	2325	ERS16008954	ERZ19635541
85	17-AB01133_S33	Pig	Faecal	National monitoring	Selective	2017	BFR	Germany	B1	424	ERS16010243	ERZ19635554
86	17-AB01155_S34	Pig	Faecal	National monitoring	Selective	2017	BFR	Germany	F	1340	ERS16010244	ERZ19635555
87	17-AB01161_S35	Pig	Faecal	National monitoring	Non-selective	2017	BFR	Germany	A	10	ERS16010245	ERZ19635553
88	17-AB01170_S36	Pig	Faecal	National monitoring	Non-selective	2017	BFR	Germany	B1	2599	ERS16010246	ERZ19635552
89	17-AB01276_S37	Cattle	Faecal	National monitoring	Selective	2017	BFR	Germany	A	10	ERS16008955	ERZ19635562
90	17-AB01282_S38	Cattle	Faecal	National monitoring	Selective	2017	BFR	Germany	A	46	ERS16008956	ERZ19635565
91	17-AB01352_S39	Pork	Meat	National monitoring	Non-selective	2017	BFR	Germany	C	88	ERS16011426	ERZ19635581
92	17-AB01431_S40	Pig	Faecal	National monitoring	Selective	2017	BFR	Germany	A	542	ERS16010247	ERZ19635542
93	17-AB01441_S41	Cattle	Faecal	National monitoring	Selective	2017	BFR	Germany	B1	949	ERS16008957	ERZ19635582
94	17-AB01442_S42	Cattle	Faecal	National monitoring	Selective	2017	BFR	Germany	A	5204	ERS16008958	ERZ19635584
95	17-AB01531_S43	Pig	Faecal	National monitoring	Non-selective	2017	BFR	Germany	A	34	ERS16010248	ERZ19635583
96	17-AB01539_S44	Pig	Faecal	National monitoring	Non-selective	2017	BFR	Germany	A	10	ERS16010249	ERZ19635585
97	17-AB01600_S45	Cattle	Faecal	National monitoring	Selective	2017	BFR	Germany	B1	448	ERS16008959	ERZ19635586
98	17-AB01607_S46	Cattle	Faecal	National monitoring	Selective	2017	BFR	Germany	A	744	ERS16008960	ERZ19635587
99	17-AB01614_S47	Cattle	Faecal	National monitoring	Selective	2017	BFR	Germany	C	410	ERS16008961	ERZ19635588
100	17-AB01618_S48	Cattle	Faecal	National monitoring	Selective	2017	BFR	Germany	B1	162	ERS16008962	ERZ19635596
101	17-AB01619_S49	Cattle	Faecal	National monitoring	Selective	2017	BFR	Germany	A	10	ERS16008963	ERZ19635598
102	17-AB01623_S50	Pig	Faecal	National monitoring	Selective	2017	BFR	Germany	C	88	ERS16010250	ERZ19635589
103	17-AB01649_S51	Pig	Faecal	National monitoring	Selective	2017	BFR	Germany	C	410	ERS16010251	ERZ19635599
104	17-AB01685_S52	Cattle	Faecal	National monitoring	Selective	2017	BFR	Germany	A	10	ERS16008964	ERZ19635603
105	17-AB01686_S53	Cattle	Faecal	National monitoring	Selective	2017	BFR	Germany	A	1288	ERS16008965	ERZ19635600
106	17-AB01688_S54	Cattle	Faecal	National monitoring	Selective	2017	BFR	Germany	A	398	ERS16008966	ERZ19635606
107	17-AB01693_S55	Pig	Faecal	National monitoring	Selective	2017	BFR	Germany	C	88	ERS16010252	ERZ19635608
108	17-AB01697_S56	Cattle	Faecal	National monitoring	Selective	2017	BFR	Germany	G	657	ERS16008967	ERZ19635597
109	17-AB01698_S57	Cattle	Faecal	National monitoring	Selective	2017	BFR	Germany	E	3018	ERS16008968	ERZ19635624
110	17-AB01707_S58	Cattle	Faecal	National monitoring	Non-selective	2017	BFR	Germany	A	10	ERS16008969	ERZ19635623
111	17-AB01752_S59	Pig	Faecal	National monitoring	Non-selective	2017	BFR	Germany	B1	641	ERS16010253	ERZ19635622
112	17-AB01792_S60	Pig	Faecal	National monitoring	Selective	2017	BFR	Germany	B1	101	ERS16010254	ERZ19635625
113	17-AB01795_S61	Pig	Faecal	National monitoring	Non-selective	2017	BFR	Germany	A	10	ERS16010255	ERZ19635626
114	17-AB01864_S63	Cattle	Faecal	National monitoring	Selective	2017	BFR	Germany	A	48	ERS16008970	ERZ19635740
115	17-AB01872_S64	Pig	Faecal	National monitoring	Selective	2017	BFR	Germany	A	2325	ERS16010256	ERZ19635607
116	17-AB01873_S65	Cattle	Faecal	National monitoring	Selective	2017	BFR	Germany	A	2325	ERS16008971	ERZ19635627
117	17-AB01874_S66	Cattle	Faecal	National monitoring	Selective	2017	BFR	Germany	A	46	ERS16008972	ERZ19635628
118	17-AB01875_S67	Cattle	Faecal	National monitoring	Selective	2017	BFR	Germany	A	10	ERS16008973	ERZ19635666
119	17-AB01876_S68	Cattle	Faecal	National monitoring	Selective	2017	BFR	Germany	A	34	ERS16008974	ERZ19635638
120	17-AB01889_S69	Beef	Meat	National monitoring	Selective	2017	BFR	Germany	A	2325	ERS16008105	ERZ19635646
121	17-AB01947_S70	Pig	Faecal	National monitoring	Non-selective	2017	BFR	Germany	B1	641	ERS16010257	ERZ19635647
122	17-AB01954_S71	Pig	Faecal	National monitoring	Selective	2017	BFR	Germany	B1	2179	ERS16010258	ERZ19635649
123	17-AB01969_S72	Pig	Faecal	National monitoring	Non-selective	2017	BFR	Germany	B1	711	ERS16010259	ERZ19635650
124	17-AB02071_S1	Cattle	Faecal	National monitoring	Selective	2017	BFR	Germany	B1	58	ERS16008975	ERZ19635651
125	17-AB02074_S2	Cattle	Faecal	National monitoring	Selective	2017	BFR	Germany	A	10	ERS16008976	ERZ19635652
126	17-AB02076_S3	Cattle	Faecal	National monitoring	Selective	2017	BFR	Germany	B1	1494	ERS16008977	ERZ19635661
127	17-AB02078_S4	Cattle	Faecal	National monitoring	Selective	2017	BFR	Germany	B1	683	ERS16008978	ERZ19635662
128	17-AB02086_S5	Cattle	Faecal	National monitoring	Selective	2017	BFR	Germany	A	48	ERS16008979	ERZ19635648
129	17-AB02088_S6	Cattle	Faecal	National monitoring	Selective	2017	BFR	Germany	B1	949	ERS16008980	ERZ19635663
130	17-AB02090_S7	Cattle	Faecal	National monitoring	Selective	2017	BFR	Germany	A	48	ERS16008981	ERZ19635664
131	17-AB02091_S8	Cattle	Faecal	National monitoring	Selective	2017	BFR	Germany	A	10	ERS16008982	ERZ19635665
132	17-AB02095_S9	Cattle	Faecal	National monitoring	Selective	2017	BFR	Germany	A	1303	ERS16008983	ERZ19635667
133	17-AB02108_S10	Pig	Faecal	National monitoring	Non-selective	2017	BFR	Germany	A	48	ERS16010260	ERZ19635674
134	17-AB02327_S11	Cattle	Faecal	National monitoring	Selective	2017	BFR	Germany	A	10	ERS16008984	ERZ19635689
135	17-AB02331_S12	Cattle	Faecal	National monitoring	Selective	2017	BFR	Germany	B1	1431	ERS16008985	ERZ19635687
136	17-AB02332_S13	Cattle	Faecal	National monitoring	Selective	2017	BFR	Germany	F	1722	ERS16008986	ERZ19635686
137	17-AB02335_S14	Pig	Faecal	National monitoring	Selective	2017	BFR	Germany	B1	58	ERS16010261	ERZ19635691
138	17-AB02336_S15	Cattle	Faecal	National monitoring	Selective	2017	BFR	Germany	D	69	ERS16008987	ERZ19635693
139	17-AB02349_S16	Pig	Faecal	National monitoring	Selective	2017	BFR	Germany	A	4450	ERS16010262	ERZ19635695
140	17-AB02353_S17	Cattle	Faecal	National monitoring	Selective	2017	BFR	Germany	A	398	ERS16008988	ERZ19635694
141	17-AB02355_S27	Pig	Faecal	National monitoring	Selective	2017	BFR	Germany	B1	58	ERS16010263	ERZ19635700
142	17-AB02356_S19	Cattle	Faecal	National monitoring	Selective	2017	BFR	Germany	F	1722	ERS16008989	ERZ19635701
143	17-AB02364_S20	Pig	Faecal	National monitoring	Selective	2017	BFR	Germany	C	410	ERS16010264	ERZ19635702
144	17-AB02367_S21	Cattle	Faecal	National monitoring	Selective	2017	BFR	Germany	C	410	ERS16008990	ERZ19635706
145	17-AB02490_S24	Pig	Faecal	National monitoring	Non-selective	2017	BFR	Germany	A	10	ERS16010265	ERZ19635708
146	17-AB02605_S25	Pig	Faecal	National monitoring	Selective	2017	BFR	Germany	B1	156	ERS16010266	ERZ19635707
147	17-AB02673_S18	Pig	Faecal	National monitoring	Selective	2017	BFR	Germany	C	2230	ERS16010267	ERZ19635713
148	17-AB02674_S28	Cattle	Faecal	National monitoring	Selective	2017	BFR	Germany	A	100	ERS16008991	ERZ19635715
149	17-AB02707_S29	Cattle	Faecal	National monitoring	Selective	2017	BFR	Germany	B1	58	ERS16008992	ERZ19635724
150	17-AB02711_S30	Cattle	Faecal	National monitoring	Selective	2017	BFR	Germany	B1	7469	ERS16008993	ERZ19635720
151	17-AB02713_S31	Cattle	Faecal	National monitoring	Selective	2017	BFR	Germany	A	398	ERS16008994	ERZ19635714
152	17-AB02717_S32	Cattle	Faecal	National monitoring	Selective	2017	BFR	Germany	A	100	ERS16008995	ERZ19635721
153	17-AB02721_S33	Cattle	Faecal	National monitoring	Selective	2017	BFR	Germany	B1	7469	ERS16008996	ERZ19635722
154	17-AB02726_S34	Cattle	Faecal	National monitoring	Selective	2017	BFR	Germany	B1	7469	ERS16008997	ERZ19635723
155	17-AB02827_S35	Pig	Faecal	National monitoring	Selective	2017	BFR	Germany	A	744	ERS16010268	ERZ19635725
156	17-AB02869_S36	Cattle	Faecal	National monitoring	Selective	2017	BFR	Germany	A	10	ERS16008998	ERZ19635729
157	17-AB02870_S37	Cattle	Faecal	National monitoring	Selective	2017	BFR	Germany	A	10	ERS16008999	ERZ19635730
158	17-AB02871_S38	Cattle	Faecal	National monitoring	Selective	2017	BFR	Germany	A	10	ERS16009000	ERZ19635733
159	17-AB02872_S39	Cattle	Faecal	National monitoring	Selective	2017	BFR	Germany	A	10	ERS16009001	ERZ19635741
160	17-AB02879_S40	Cattle	Faecal	National monitoring	Selective	2017	BFR	Germany	B1	101	ERS16009002	ERZ19635726
161	17-AB02951_S41	Pig	Faecal	National monitoring	Selective	2017	BFR	Germany	A	2496	ERS16010269	ERZ19635775
162	17-FEB-PHT	Human	UTI	Longitudinal study	Non-selective	2019	NVI	Norway	D	69	ERS16009046	ERZ19635747
163	181mccctx2015_spades	Pig	Faecal	National monitoring	Selective	2015	APHA	UK	C	88	ERS16010270	ERZ19635732
164	18-2016-40-19738_S29_pilon_spades	Poultry	Faecal	Longitudinal study	Selective	2016	NVI	Norway	E	57	ERS16008121	ERZ19635748
165	18-2016-40-20728_S31_L007_pilon_spades	Poultry	Faecal	Longitudinal study	Selective	2016	NVI	Norway	B1	937	ERS16008122	ERZ19635764
166	183mccctx2015_spades	Pig	Faecal	National monitoring	Selective	2015	APHA	UK	A	3595	ERS16010271	ERZ19635767
167	188mccctx2015_spades	Pig	Faecal	National monitoring	Selective	2015	APHA	UK	B1	641	ERS16010272	ERZ19635753
168	189mccctx2015_spades	Pig	Faecal	National monitoring	Selective	2015	APHA	UK	D	3776	ERS16010273	ERZ19635771
169	18-AUG-PHT	Human	UTI	Longitudinal study	Non-selective	2019	NVI	Norway	B2	131	ERS16009047	ERZ19635774
170	191mccctx2015_spades	Pig	Faecal	National monitoring	Selective	2015	APHA	UK	B1	101	ERS16010274	ERZ19635773
171	19-2016-40-16449_S32_L007_pilon_spades	Poultry	Faecal	Longitudinal study	Selective	2016	NVI	Norway	B2	429	ERS16008123	ERZ19635776
172	195mccctx2015_spades	Pig	Faecal	National monitoring	Selective	2015	APHA	UK	B1	101	ERS16010275	ERZ19635784
173	19-SEP-PHT	Human	UTI	Longitudinal study	Non-selective	2019	NVI	Norway	D	69	ERS16009048	ERZ19635786
174	1-APR	Human	UTI	Longitudinal study	Non-selective	2019	NVI	Norway	B2	141	ERS16009049	ERZ19635037
175	1-MAI	Human	UTI	Longitudinal study	Non-selective	2019	NVI	Norway	B2	961	ERS16009050	ERZ19635785
176	200306_M06578.10-Jan_S40	Human	UTI	Longitudinal study	Non-selective	2019	NVI	Norway	F	648	ERS16009051	ERZ19635787
177	200306_M06578.1-Feb_S41	Human	UTI	Longitudinal study	Non-selective	2019	NVI	Norway	B2	504	ERS16009052	ERZ19635789
178	200306_M06578.1-Jan_S31	Human	UTI	Longitudinal study	Non-selective	2019	NVI	Norway	B2	1057	ERS16009053	ERZ19635790
179	200306_M06578.2-Feb_S42	Human	UTI	Longitudinal study	Non-selective	2019	NVI	Norway	B2	73	ERS16009054	ERZ19635791
180	200306_M06578.2-Jan_S32	Human	UTI	Longitudinal study	Non-selective	2019	NVI	Norway	B2	8189	ERS16009055	ERZ19635795
181	200306_M06578.3-Feb_S43	Human	UTI	Longitudinal study	Non-selective	2019	NVI	Norway	B2	131	ERS16009056	ERZ19635796
182	200306_M06578.3-Jan_S33	Human	UTI	Longitudinal study	Non-selective	2019	NVI	Norway	B2	11872	ERS16009057	ERZ19635818
183	200306_M06578.4-Feb_S44	Human	UTI	Longitudinal study	Non-selective	2019	NVI	Norway	B1	162	ERS16009058	ERZ19635805
184	200306_M06578.4-Jan_S34	Human	UTI	Longitudinal study	Non-selective	2019	NVI	Norway	B2	73	ERS16009059	ERZ19635799
185	200306_M06578.5-Feb_S45	Human	UTI	Longitudinal study	Non-selective	2019	NVI	Norway	B2	357	ERS16009060	ERZ19635806
186	200306_M06578.5-Jan_S35	Human	UTI	Longitudinal study	Non-selective	2019	NVI	Norway	B2	131	ERS16009061	ERZ19635810
187	200306_M06578.6-Feb_S46	Human	UTI	Longitudinal study	Non-selective	2019	NVI	Norway	B1	58	ERS16009062	ERZ19635814
188	200306_M06578.6-Jan_S36	Human	UTI	Longitudinal study	Non-selective	2019	NVI	Norway	B2	73	ERS16009063	ERZ19635820
189	200306_M06578.7-Feb_S47	Human	UTI	Longitudinal study	Non-selective	2019	NVI	Norway	B1	101	ERS16009064	ERZ19635822
190	200306_M06578.7-Jan_S37	Human	UTI	Longitudinal study	Non-selective	2019	NVI	Norway	B2	11871	ERS16009065	ERZ19635823
191	200306_M06578.8-Feb_S48	Human	UTI	Longitudinal study	Non-selective	2019	NVI	Norway	B2	95	ERS16009066	ERZ19635803
192	200306_M06578.8-Jan_S38	Human	UTI	Longitudinal study	Non-selective	2019	NVI	Norway	F	1722	ERS16009067	ERZ19635821
193	200306_M06578.9-Jan_S39	Human	UTI	Longitudinal study	Non-selective	2019	NVI	Norway	B2	12	ERS16009068	ERZ19635828
194	200320_M06578.10-FEB_S2	Human	UTI	Longitudinal study	Non-selective	2019	NVI	Norway	B2	357	ERS16009069	ERZ19635827
195	200320_M06578.10-MAI_S41	Human	UTI	Longitudinal study	Non-selective	2019	NVI	Norway	B2	131	ERS16009070	ERZ19635812
196	200320_M06578.10-MAR_S21	Human	UTI	Longitudinal study	Non-selective	2019	NVI	Norway	D	69	ERS16009071	ERZ19635817
197	200320_M06578.1-JUN_S42	Human	UTI	Longitudinal study	Non-selective	2019	NVI	Norway	B2	73	ERS16009072	ERZ19635834
198	200320_M06578.1-MAR_S3	Human	UTI	Longitudinal study	Non-selective	2019	NVI	Norway	B2	127	ERS16009073	ERZ19635835
199	200320_M06578.2-JUN_S43	Human	UTI	Longitudinal study	Non-selective	2019	NVI	Norway	B2	131	ERS16009074	ERZ19635911
200	200320_M06578.2-MAI_S33	Human	UTI	Longitudinal study	Non-selective	2019	NVI	Norway	D	69	ERS16009075	ERZ19635836
201	200320_M06578.2-MAR_S4	Human	UTI	Longitudinal study	Non-selective	2019	NVI	Norway	E	57	ERS16009076	ERZ19635837
202	200320_M06578.3-JUN_S44	Human	UTI	Longitudinal study	Non-selective	2019	NVI	Norway	D	69	ERS16009077	ERZ19635840
203	200320_M06578.3-MAI_S34	Human	UTI	Longitudinal study	Non-selective	2019	NVI	Norway	B2	547	ERS16009078	ERZ19635848
204	200320_M06578.3-MAR_S5	Human	UTI	Longitudinal study	Non-selective	2019	NVI	Norway	A	93	ERS16009079	ERZ19635839
205	200320_M06578.4-APR_S25	Human	UTI	Longitudinal study	Non-selective	2019	NVI	Norway	B2	131	ERS16009080	ERZ19635838
206	200320_M06578.4-JUN_S45	Human	UTI	Longitudinal study	Non-selective	2019	NVI	Norway	B2	131	ERS16009081	ERZ19635849
207	200320_M06578.4-MAI_S35	Human	UTI	Longitudinal study	Non-selective	2019	NVI	Norway	B2	537	ERS16009082	ERZ19635845
208	200320_M06578.4-MAR_S6	Human	UTI	Longitudinal study	Non-selective	2019	NVI	Norway	B1	5743	ERS16009083	ERZ19635854
209	200320_M06578.5-APR_S26	Human	UTI	Longitudinal study	Non-selective	2019	NVI	Norway	D	38	ERS16009084	ERZ19635850
210	200320_M06578.5-JUN_S46	Human	UTI	Longitudinal study	Non-selective	2019	NVI	Norway	B2	141	ERS16009085	ERZ19635851
211	200320_M06578.5-MAI_S36	Human	UTI	Longitudinal study	Non-selective	2019	NVI	Norway	B2	141	ERS16009086	ERZ19635859
212	200320_M06578.6-APR_S27	Human	UTI	Longitudinal study	Non-selective	2019	NVI	Norway	B2	73	ERS16009087	ERZ19635856
213	200320_M06578.6-JUN_S47	Human	UTI	Longitudinal study	Non-selective	2019	NVI	Norway	B2	131	ERS16009088	ERZ19635865
214	200320_M06578.6-MAI_S37	Human	UTI	Longitudinal study	Non-selective	2019	NVI	Norway	B2	141	ERS16009089	ERZ19635869
215	200320_M06578.6-MAR_S17	Human	UTI	Longitudinal study	Non-selective	2019	NVI	Norway	B2	2622	ERS16009090	ERZ19635890
216	200320_M06578.7-APR_S28	Human	UTI	Longitudinal study	Non-selective	2019	NVI	Norway	B2	569	ERS16009091	ERZ19635965
217	200320_M06578.7-JUN_S48	Human	UTI	Longitudinal study	Non-selective	2019	NVI	Norway	B2	1193	ERS16009092	ERZ19635899
218	200320_M06578.7-MAI_S38	Human	UTI	Longitudinal study	Non-selective	2019	NVI	Norway	B2	73	ERS16009093	ERZ19635897
219	200320_M06578.7-MAR_S18	Human	UTI	Longitudinal study	Non-selective	2019	NVI	Norway	B2	73	ERS16009094	ERZ19635903
220	200320_M06578.8-APR_S29	Human	UTI	Longitudinal study	Non-selective	2019	NVI	Norway	G	501	ERS16009095	ERZ19635904
221	200320_M06578.8-MAI_S39	Human	UTI	Longitudinal study	Non-selective	2019	NVI	Norway	B2	569	ERS16009096	ERZ19635902
222	200320_M06578.8-MAR_S19	Human	UTI	Longitudinal study	Non-selective	2019	NVI	Norway	B2	131	ERS16009097	ERZ19635907
223	200320_M06578.9-FEB_S1	Human	UTI	Longitudinal study	Non-selective	2019	NVI	Norway	B1	58	ERS16009098	ERZ19635906
224	200320_M06578.9-MAI_S40	Human	UTI	Longitudinal study	Non-selective	2019	NVI	Norway	B1	155	ERS16009099	ERZ19635905
225	200320_M06578.9-MAR_S20	Human	UTI	Longitudinal study	Non-selective	2019	NVI	Norway	B2	73	ERS16009100	ERZ19635883
226	200418_M06578.10-JUL_S13	Human	UTI	Longitudinal study	Non-selective	2019	NVI	Norway	B1	5187	ERS16009101	ERZ19635908
227	200418_M06578.10-JUN_S3	Human	UTI	Longitudinal study	Non-selective	2019	NVI	Norway	B2	636	ERS16009102	ERZ19635910
228	200418_M06578.1-JUL_S4	Human	UTI	Longitudinal study	Non-selective	2019	NVI	Norway	B2	95	ERS16009103	ERZ19635918
229	200418_M06578.2-JUL_S5	Human	UTI	Longitudinal study	Non-selective	2019	NVI	Norway	B2	538	ERS16009104	ERZ19635922
230	200418_M06578.3-JUL_S6	Human	UTI	Longitudinal study	Non-selective	2019	NVI	Norway	D	394	ERS16009105	ERZ19838647
231	200418_M06578.4-JUL_S7	Human	UTI	Longitudinal study	Non-selective	2019	NVI	Norway	B2	127	ERS16009106	ERZ19635931
232	200418_M06578.5-JUL_S8	Human	UTI	Longitudinal study	Non-selective	2019	NVI	Norway	B2	95	ERS16009107	ERZ19635936
233	200418_M06578.6-JUL_S9	Human	UTI	Longitudinal study	Non-selective	2019	NVI	Norway	D	69	ERS16009108	ERZ19635986
234	200418_M06578.7-JUL_S10	Human	UTI	Longitudinal study	Non-selective	2019	NVI	Norway	B2	14	ERS16009109	ERZ19635988
235	200418_M06578.8-JUL_S11	Human	UTI	Longitudinal study	Non-selective	2019	NVI	Norway	B2	80	ERS16009110	ERZ19635940
236	200418_M06578.8-JUN_S1	Human	UTI	Longitudinal study	Non-selective	2019	NVI	Norway	D	405	ERS16009111	ERZ19635927
237	200418_M06578.9-JUL_S12	Human	UTI	Longitudinal study	Non-selective	2019	NVI	Norway	B2	73	ERS16009112	ERZ19635941
238	200418_M06578.9-JUN_S2	Human	UTI	Longitudinal study	Non-selective	2019	NVI	Norway	A	226	ERS16009113	ERZ19635942
239	200515_M06578.10-AUG_S10	Human	UTI	Longitudinal study	Non-selective	2019	NVI	Norway	B2	127	ERS16009114	ERZ19635943
240	200515_M06578.1-AUG_S1	Human	UTI	Longitudinal study	Non-selective	2019	NVI	Norway	B2	95	ERS16009115	ERZ19635945
241	200515_M06578.2-AUG_S2	Human	UTI	Longitudinal study	Non-selective	2019	NVI	Norway	B2	83	ERS16009116	ERZ19635944
242	200515_M06578.3-AUG_S3	Human	UTI	Longitudinal study	Non-selective	2019	NVI	Norway	B1	10955	ERS16009117	ERZ19635946
243	200515_M06578.4-AUG_S4	Human	UTI	Longitudinal study	Non-selective	2019	NVI	Norway	D	4040	ERS16009118	ERZ19635947
244	200515_M06578.5-AUG_S5	Human	UTI	Longitudinal study	Non-selective	2019	NVI	Norway	B2	131	ERS16009119	ERZ19635951
245	200515_M06578.6-AUG_S6	Human	UTI	Longitudinal study	Non-selective	2019	NVI	Norway	D	69	ERS16009120	ERZ19635964
246	200515_M06578.7-AUG_S7	Human	UTI	Longitudinal study	Non-selective	2019	NVI	Norway	F	457	ERS16009121	ERZ19635978
247	200515_M06578.8-AUG_S8	Human	UTI	Longitudinal study	Non-selective	2019	NVI	Norway	B2	141	ERS16009122	ERZ19635985
248	200515_M06578.9-AUG_S9	Human	UTI	Longitudinal study	Non-selective	2019	NVI	Norway	B2	73	ERS16009123	ERZ19635987
249	200611_M06578.10-DES_S40	Human	UTI	Longitudinal study	Non-selective	2019	NVI	Norway	B1	58	ERS16009124	ERZ19636000
250	200611_M06578.10-OKT_S20	Human	UTI	Longitudinal study	Non-selective	2019	NVI	Norway	B1	58	ERS16009125	ERZ19635998
251	200611_M06578.10-SEP_S10	Human	UTI	Longitudinal study	Non-selective	2019	NVI	Norway	B2	73	ERS16009126	ERZ19635999
252	200611_M06578.11-JAN-PHT_S41	Human	UTI	Longitudinal study	Non-selective	2019	NVI	Norway	B2	91	ERS16009127	ERZ19635995
253	200611_M06578.12-JAN-PHT_S42	Human	UTI	Longitudinal study	Non-selective	2019	NVI	Norway	B2	73	ERS16009128	ERZ19636004
254	200611_M06578.13-JAN-PHT_S43	Human	UTI	Longitudinal study	Non-selective	2019	NVI	Norway	B2	73	ERS16009129	ERZ19636003
255	200611_M06578.14-JAN-PHT_S44	Human	UTI	Longitudinal study	Non-selective	2019	NVI	Norway	D	69	ERS16009130	ERZ19636001
256	200611_M06578.15-JAN-PHT_S45	Human	UTI	Longitudinal study	Non-selective	2019	NVI	Norway	B2	12	ERS16009131	ERZ19636002
257	200611_M06578.16-JAN-PHT_S46	Human	UTI	Longitudinal study	Non-selective	2019	NVI	Norway	D	69	ERS16009132	ERZ19636005
258	200611_M06578.17-JAN-PHT_S47	Human	UTI	Longitudinal study	Non-selective	2019	NVI	Norway	B2	11870	ERS16009133	ERZ19636012
259	200611_M06578.18-JAN-PHT_S48	Human	UTI	Longitudinal study	Non-selective	2019	NVI	Norway	B2	428	ERS16009134	ERZ19636016
260	200611_M06578.1-DES_S31	Human	UTI	Longitudinal study	Non-selective	2019	NVI	Norway	A	34	ERS16009135	ERZ19636021
261	200611_M06578.1-NOV_S21	Human	UTI	Longitudinal study	Non-selective	2019	NVI	Norway	D	349	ERS16009136	ERZ19636025
262	200611_M06578.1-OKT_S11	Human	UTI	Longitudinal study	Non-selective	2019	NVI	Norway	B2	7627	ERS16009137	ERZ19636026
263	200611_M06578.1-SEP_S1	Human	UTI	Longitudinal study	Non-selective	2019	NVI	Norway	B2	2015	ERS16009138	ERZ19636027
264	200611_M06578.2-DES_S32	Human	UTI	Longitudinal study	Non-selective	2019	NVI	Norway	B2	95	ERS16009139	ERZ19636028
265	200611_M06578.2-NOV_S22	Human	UTI	Longitudinal study	Non-selective	2019	NVI	Norway	B2	80	ERS16009140	ERZ19636037
266	200611_M06578.2-OKT_S12	Human	UTI	Longitudinal study	Non-selective	2019	NVI	Norway	B1	155	ERS16009141	ERZ19636033
267	200611_M06578.2-SEP_S2	Human	UTI	Longitudinal study	Non-selective	2019	NVI	Norway	B2	95	ERS16009142	ERZ19636038
268	200611_M06578.3-DES_S33	Human	UTI	Longitudinal study	Non-selective	2019	NVI	Norway	B2	83	ERS16009143	ERZ19636036
269	200611_M06578.3-NOV_S23	Human	UTI	Longitudinal study	Non-selective	2019	NVI	Norway	B2	80	ERS16009144	ERZ19636039
270	200611_M06578.3-OKT_S13	Human	UTI	Longitudinal study	Non-selective	2019	NVI	Norway	B2	12	ERS16009145	ERZ19636035
271	200611_M06578.3-SEP_S3	Human	UTI	Longitudinal study	Non-selective	2019	NVI	Norway	B2	127	ERS16009146	ERZ19636034
272	200611_M06578.4-DES_S34	Human	UTI	Longitudinal study	Non-selective	2019	NVI	Norway	B1	829	ERS16009147	ERZ19636057
273	200611_M06578.4-NOV_S24	Human	UTI	Longitudinal study	Non-selective	2019	NVI	Norway	A	361	ERS16009148	ERZ19636040
274	200611_M06578.4-OKT_S14	Human	UTI	Longitudinal study	Non-selective	2019	NVI	Norway	A	10	ERS16009149	ERZ19636046
275	200611_M06578.4-SEP_S4	Human	UTI	Longitudinal study	Non-selective	2019	NVI	Norway	F	1722	ERS16009150	ERZ19636032
276	200611_M06578.5-DES_S35	Human	UTI	Longitudinal study	Non-selective	2019	NVI	Norway	F	10255	ERS16009151	ERZ19636050
277	200611_M06578.5-NOV_S25	Human	UTI	Longitudinal study	Non-selective	2019	NVI	Norway	B2	73	ERS16009152	ERZ19636051
278	200611_M06578.5-OKT_S15	Human	UTI	Longitudinal study	Non-selective	2019	NVI	Norway	D	405	ERS16009153	ERZ19636055
279	200611_M06578.5-SEP_S5	Human	UTI	Longitudinal study	Non-selective	2019	NVI	Norway	B2	131	ERS16009154	ERZ19636097
280	200611_M06578.6-DES_S36	Human	UTI	Longitudinal study	Non-selective	2019	NVI	Norway	B2	127	ERS16009155	ERZ19636054
281	200611_M06578.6-NOV_S26	Human	UTI	Longitudinal study	Non-selective	2019	NVI	Norway	G	1163	ERS16009156	ERZ19636058
282	200611_M06578.6-OKT_S16	Human	UTI	Longitudinal study	Non-selective	2019	NVI	Norway	B2	12	ERS16009157	ERZ19636063
283	200611_M06578.6-SEP_S6	Human	UTI	Longitudinal study	Non-selective	2019	NVI	Norway	C	88	ERS16009158	ERZ19636066
284	200611_M06578.7-DES_S37	Human	UTI	Longitudinal study	Non-selective	2019	NVI	Norway	B2	95	ERS16009159	ERZ19636150
285	200611_M06578.7-NOV_S27	Human	UTI	Longitudinal study	Non-selective	2019	NVI	Norway	B1	348	ERS16009160	ERZ19636102
286	200611_M06578.7-OKT_S17	Human	UTI	Longitudinal study	Non-selective	2019	NVI	Norway	B1	4481	ERS16009161	ERZ19636062
287	200611_M06578.7-SEP_S7	Human	UTI	Longitudinal study	Non-selective	2019	NVI	Norway	D	38	ERS16009162	ERZ19636065
288	200611_M06578.8-DES_S38	Human	UTI	Longitudinal study	Non-selective	2019	NVI	Norway	B2	538	ERS16009163	ERZ19636064
289	200611_M06578.8-NOV_S28	Human	UTI	Longitudinal study	Non-selective	2019	NVI	Norway	B2	8189	ERS16009164	ERZ19636067
290	200611_M06578.8-OKT_S18	Human	UTI	Longitudinal study	Non-selective	2019	NVI	Norway	B2	127	ERS16009165	ERZ19636071
291	200611_M06578.8-SEP_S8	Human	UTI	Longitudinal study	Non-selective	2019	NVI	Norway	A	1429	ERS16009166	ERZ19636073
292	200611_M06578.9-DES_S39	Human	UTI	Longitudinal study	Non-selective	2019	NVI	Norway	B2	10264	ERS16009167	ERZ19636099
293	200611_M06578.9-NOV_S29	Human	UTI	Longitudinal study	Non-selective	2019	NVI	Norway	D	362	ERS16009168	ERZ19636100
294	200611_M06578.9-SEP_S9	Human	UTI	Longitudinal study	Non-selective	2019	NVI	Norway	B2	141	ERS16009169	ERZ19636101
295	200618_M06578.11-APR-PHT_S23	Human	UTI	Longitudinal study	Non-selective	2019	NVI	Norway	B2	131	ERS16009170	ERZ19636103
296	200618_M06578.11-FEB-PHT_S3	Human	UTI	Longitudinal study	Non-selective	2019	NVI	Norway	D	69	ERS16009171	ERZ19636104
297	200618_M06578.11-MAI-PHT_S33	Human	UTI	Longitudinal study	Non-selective	2019	NVI	Norway	B2	390	ERS16009172	ERZ19636105
298	200618_M06578.11-MAR-PHT_S13	Human	UTI	Longitudinal study	Non-selective	2019	NVI	Norway	A	10	ERS16009173	ERZ19636114
299	200618_M06578.12-APR-PHT_S24	Human	UTI	Longitudinal study	Non-selective	2019	NVI	Norway	B2	131	ERS16009174	ERZ19636106
300	200618_M06578.12-FEB-PHT_S4	Human	UTI	Longitudinal study	Non-selective	2019	NVI	Norway	D	11869	ERS16009175	ERZ19636107
301	200618_M06578.12-JUN-PHT_S44	Human	UTI	Longitudinal study	Non-selective	2019	NVI	Norway	B2	12	ERS16009176	ERZ19636111
302	200618_M06578.12-MAI-PHT_S34	Human	UTI	Longitudinal study	Non-selective	2019	NVI	Norway	B2	73	ERS16009177	ERZ19636112
303	200618_M06578.13-APR-PHT_S25	Human	UTI	Longitudinal study	Non-selective	2019	NVI	Norway	B2	1170	ERS16009178	ERZ19636117
304	200618_M06578.13-FEB-PHT_S5	Human	UTI	Longitudinal study	Non-selective	2019	NVI	Norway	B2	372	ERS16009179	ERZ19636129
305	200618_M06578.13-JUN-PHT_S45	Human	UTI	Longitudinal study	Non-selective	2019	NVI	Norway	D	11865	ERS16009180	ERZ19636147
306	200618_M06578.13-MAI-PHT_S35	Human	UTI	Longitudinal study	Non-selective	2019	NVI	Norway	B2	73	ERS16009181	ERZ19636151
307	200618_M06578.13-MAR-PHT_S15	Human	UTI	Longitudinal study	Non-selective	2019	NVI	Norway	B2	404	ERS16009182	ERZ19636152
308	200618_M06578.14-APR-PHT_S26	Human	UTI	Longitudinal study	Non-selective	2019	NVI	Norway	B2	404	ERS16009183	ERZ19636156
309	200618_M06578.14-FEB-PHT_S6	Human	UTI	Longitudinal study	Non-selective	2019	NVI	Norway	B2	538	ERS16009184	ERZ19636158
310	200618_M06578.14-JUN-PHT_S46	Human	UTI	Longitudinal study	Non-selective	2019	NVI	Norway	C	90	ERS16009185	ERZ19636157
311	200618_M06578.14-MAI-PHT_S36	Human	UTI	Longitudinal study	Non-selective	2019	NVI	Norway	B2	10237	ERS16009186	ERZ19636159
312	200618_M06578.14-MAR-PHT_S16	Human	UTI	Longitudinal study	Non-selective	2019	NVI	Norway	B2	998	ERS16009187	ERZ19636162
313	200618_M06578.15-APR-PHT_S27	Human	UTI	Longitudinal study	Non-selective	2019	NVI	Norway	B2	95	ERS16009188	ERZ19636161
314	200618_M06578.15-FEB-PHT_S7	Human	UTI	Longitudinal study	Non-selective	2019	NVI	Norway	B2	73	ERS16009189	ERZ19636160
315	200618_M06578.15-JUN-PHT_S47	Human	UTI	Longitudinal study	Non-selective	2019	NVI	Norway	B2	73	ERS16009190	ERZ19636163
316	200618_M06578.15-MAI-PHT_S37	Human	UTI	Longitudinal study	Non-selective	2019	NVI	Norway	B2	141	ERS16009191	ERZ19636165
317	200618_M06578.15-MAR-PHT_S17	Human	UTI	Longitudinal study	Non-selective	2019	NVI	Norway	B1	58	ERS16009192	ERZ19636164
318	200618_M06578.16-FEB-PHT_S8	Human	UTI	Longitudinal study	Non-selective	2019	NVI	Norway	A	93	ERS16009193	ERZ19636167
319	200618_M06578.16-MAI-PHT_S38	Human	UTI	Longitudinal study	Non-selective	2019	NVI	Norway	D	69	ERS16009194	ERZ19636172
320	200618_M06578.17-APR-PHT_S29	Human	UTI	Longitudinal study	Non-selective	2019	NVI	Norway	D	38	ERS16009195	ERZ19636212
321	200618_M06578.17-MAI-PHT_S39	Human	UTI	Longitudinal study	Non-selective	2019	NVI	Norway	B2	95	ERS16009196	ERZ19636168
322	200618_M06578.17-MAR-PHT_S19	Human	UTI	Longitudinal study	Non-selective	2019	NVI	Norway	B2	95	ERS16009197	ERZ19636181
323	200618_M06578.18-APR-PHT_S30	Human	UTI	Longitudinal study	Non-selective	2019	NVI	Norway	B2	73	ERS16009198	ERZ19636183
324	200618_M06578.18-FEB-PHT_S10	Human	UTI	Longitudinal study	Non-selective	2019	NVI	Norway	B2	998	ERS16009199	ERZ19636185
325	200618_M06578.18-MAI-PHT_S40	Human	UTI	Longitudinal study	Non-selective	2019	NVI	Norway	D	349	ERS16009200	ERZ19636186
326	200618_M06578.18-MAR-PHT_S20	Human	UTI	Longitudinal study	Non-selective	2019	NVI	Norway	B2	452	ERS16009201	ERZ19636188
327	200618_M06578.19-APR-PHT_S31	Human	UTI	Longitudinal study	Non-selective	2019	NVI	Norway	B2	131	ERS16009202	ERZ19636189
328	200618_M06578.19-FEB-PHT_S11	Human	UTI	Longitudinal study	Non-selective	2019	NVI	Norway	A	227	ERS16009203	ERZ19636193
329	200618_M06578.19-JAN-PHT_S1	Human	UTI	Longitudinal study	Non-selective	2019	NVI	Norway	F	10255	ERS16009204	ERZ19636195
330	200618_M06578.19-MAI-PHT_S41	Human	UTI	Longitudinal study	Non-selective	2019	NVI	Norway	B2	127	ERS16009205	ERZ19636192
331	200618_M06578.19-MAR-PHT_S21	Human	UTI	Longitudinal study	Non-selective	2019	NVI	Norway	B2	131	ERS16009206	ERZ19636184
332	200618_M06578.20-APR-PHT_S32	Human	UTI	Longitudinal study	Non-selective	2019	NVI	Norway	B2	73	ERS16009207	ERZ19636194
333	200618_M06578.20-FEB-PHT_S12	Human	UTI	Longitudinal study	Non-selective	2019	NVI	Norway	B2	404	ERS16009208	ERZ19636196
334	200618_M06578.20-JAN-PHT_S2	Human	UTI	Longitudinal study	Non-selective	2019	NVI	Norway	B2	73	ERS16009209	ERZ19636199
335	200618_M06578.20-MAI-PHT_S42	Human	UTI	Longitudinal study	Non-selective	2019	NVI	Norway	B2	12	ERS16009210	ERZ19636191
336	200618_M06578.20-MAR-PHT_S22	Human	UTI	Longitudinal study	Non-selective	2019	NVI	Norway	B2	95	ERS16009211	ERZ19636190
337	200624_M06578.11-AUG-PHT_S34	Human	UTI	Longitudinal study	Non-selective	2019	NVI	Norway	B2	73	ERS16009212	ERZ19636219
338	200624_M06578.11-JUL-PHT_S24	Human	UTI	Longitudinal study	Non-selective	2019	NVI	Norway	D	69	ERS16009213	ERZ19636205
339	200624_M06578.11-SEP-PHT_S44	Human	UTI	Longitudinal study	Non-selective	2019	NVI	Norway	C	1426	ERS16009214	ERZ19636220
340	200624_M06578.12-AUG-PHT_S35	Human	UTI	Longitudinal study	Non-selective	2019	NVI	Norway	B2	73	ERS16009215	ERZ19636222
341	200624_M06578.12-SEP-PHT_S45	Human	UTI	Longitudinal study	Non-selective	2019	NVI	Norway	B2	104	ERS16009216	ERZ19636223
342	200624_M06578.13-AUG-PHT_S36	Human	UTI	Longitudinal study	Non-selective	2019	NVI	Norway	A	10	ERS16009217	ERZ19636228
343	200624_M06578.13-JUL-PHT_S26	Human	UTI	Longitudinal study	Non-selective	2019	NVI	Norway	B1	58	ERS16009218	ERZ19636227
344	200624_M06578.13-SEP-PHT_S46	Human	UTI	Longitudinal study	Non-selective	2019	NVI	Norway	D	69	ERS16009219	ERZ19636230
345	200624_M06578.14-AUG-PHT_S37	Human	UTI	Longitudinal study	Non-selective	2019	NVI	Norway	B2	95	ERS16009220	ERZ19636254
346	200624_M06578.14-JUL-PHT_S27	Human	UTI	Longitudinal study	Non-selective	2019	NVI	Norway	B2	131	ERS16009221	ERZ19636221
347	200624_M06578.14-SEP-PHT_S47	Human	UTI	Longitudinal study	Non-selective	2019	NVI	Norway	B2	998	ERS16009222	ERZ19636249
348	200624_M06578.15-AUG-PHT_S38	Human	UTI	Longitudinal study	Non-selective	2019	NVI	Norway	B2	73	ERS16009223	ERZ19636252
349	200624_M06578.15-JUL-PHT_S28	Human	UTI	Longitudinal study	Non-selective	2019	NVI	Norway	B2	80	ERS16009224	ERZ19636253
350	200624_M06578.15-SEP-PHT_S48	Human	UTI	Longitudinal study	Non-selective	2019	NVI	Norway	B2	141	ERS16009225	ERZ19636256
351	200624_M06578.16-AUG-PHT_S39	Human	UTI	Longitudinal study	Non-selective	2019	NVI	Norway	B2	91	ERS16009226	ERZ19636258
352	200624_M06578.16-JUL-PHT_S29	Human	UTI	Longitudinal study	Non-selective	2019	NVI	Norway	B1	297	ERS16009227	ERZ19636259
353	200624_M06578.17-AUG-PHT_S40	Human	UTI	Longitudinal study	Non-selective	2019	NVI	Norway	B1	1125	ERS16009228	ERZ19636242
354	200624_M06578.17-JUL-PHT_S30	Human	UTI	Longitudinal study	Non-selective	2019	NVI	Norway	D	394	ERS16009229	ERZ19636273
355	200624_M06578.17-JUN-PHT_S20	Human	UTI	Longitudinal study	Non-selective	2019	NVI	Norway	F	62	ERS16009230	ERZ19636276
356	200624_M06578.18-JUL-PHT_S31	Human	UTI	Longitudinal study	Non-selective	2019	NVI	Norway	B2	73	ERS16009231	ERZ19636274
357	200624_M06578.18-JUN-PHT_S21	Human	UTI	Longitudinal study	Non-selective	2019	NVI	Norway	B2	14	ERS16009232	ERZ19636277
358	200624_M06578.19-AUG-PHT_S42	Human	UTI	Longitudinal study	Non-selective	2019	NVI	Norway	U	11867	ERS16009233	ERZ19636281
359	200624_M06578.19-JUL-PHT_S32	Human	UTI	Longitudinal study	Non-selective	2019	NVI	Norway	B2	131	ERS16009234	ERZ19636283
360	200624_M06578.19-JUN-PHT_S22	Human	UTI	Longitudinal study	Non-selective	2019	NVI	Norway	B2	538	ERS16009235	ERZ19636282
361	200624_M06578.20-AUG-PHT_S43	Human	UTI	Longitudinal study	Non-selective	2019	NVI	Norway	A	11866	ERS16009236	ERZ19636284
362	200624_M06578.20-JUL-PHT_S33	Human	UTI	Longitudinal study	Non-selective	2019	NVI	Norway	A	450	ERS16009237	ERZ19636275
363	200629_M06578.11-NOV-PHT_S37	Human	UTI	Longitudinal study	Non-selective	2019	NVI	Norway	B2	2622	ERS16009238	ERZ19636289
364	200629_M06578.11-OKT-PHT_S27	Human	UTI	Longitudinal study	Non-selective	2019	NVI	Norway	B2	321	ERS16009239	ERZ19636312
365	200629_M06578.12-NOV-PHT_S38	Human	UTI	Longitudinal study	Non-selective	2019	NVI	Norway	B2	357	ERS16009240	ERZ19636287
366	200629_M06578.12-OKT-PHT_S28	Human	UTI	Longitudinal study	Non-selective	2019	NVI	Norway	D	70	ERS16009241	ERZ19636288
367	200629_M06578.13-NOV-PHT_S39	Human	UTI	Longitudinal study	Non-selective	2019	NVI	Norway	B2	12	ERS16009242	ERZ19636290
368	200629_M06578.13-OKT-PHT_S29	Human	UTI	Longitudinal study	Non-selective	2019	NVI	Norway	B2	12	ERS16009243	ERZ19636291
369	200629_M06578.14-NOV-PHT_S40	Human	UTI	Longitudinal study	Non-selective	2019	NVI	Norway	D	69	ERS16009244	ERZ19636292
370	200629_M06578.14-OKT-PHT_S30	Human	UTI	Longitudinal study	Non-selective	2019	NVI	Norway	B2	12	ERS16009245	ERZ19636303
371	200629_M06578.15-OKT-PHT_S31	Human	UTI	Longitudinal study	Non-selective	2019	NVI	Norway	U	11867	ERS16009246	ERZ19636338
372	200629_M06578.16-APR-PHT_S1	Human	UTI	Longitudinal study	Non-selective	2019	NVI	Norway	B2	998	ERS16009247	ERZ19636304
373	200629_M06578.16-SEP-PHT_S22	Human	UTI	Longitudinal study	Non-selective	2019	NVI	Norway	B2	357	ERS16009248	ERZ19636305
374	200629_M06578.17-OKT-PHT_S33	Human	UTI	Longitudinal study	Non-selective	2019	NVI	Norway	B2	428	ERS16009249	ERZ19636306
375	200629_M06578.17-SEP-PHT_S23	Human	UTI	Longitudinal study	Non-selective	2019	NVI	Norway	E	3057	ERS16009250	ERZ19636309
376	200629_M06578.18-OKT-PHT_S34	Human	UTI	Longitudinal study	Non-selective	2019	NVI	Norway	B2	95	ERS16009251	ERZ19636313
377	200629_M06578.18-SEP-PHT_S24	Human	UTI	Longitudinal study	Non-selective	2019	NVI	Norway	B1	2248	ERS16009252	ERZ19636311
378	200629_M06578.19-OKT-PHT_S35	Human	UTI	Longitudinal study	Non-selective	2019	NVI	Norway	B2	1865	ERS16009253	ERZ19636317
379	200629_M06578.20-OKT-PHT_S36	Human	UTI	Longitudinal study	Non-selective	2019	NVI	Norway	B2	131	ERS16009254	ERZ19636320
380	200703_M06578.11-DES-PHT_S29	Human	UTI	Longitudinal study	Non-selective	2019	NVI	Norway	A	1302	ERS16009255	ERZ19636321
381	200703_M06578.12-DES-PHT_S30	Human	UTI	Longitudinal study	Non-selective	2019	NVI	Norway	D	69	ERS16009256	ERZ19636322
382	200703_M06578.13-DES-PHT_S31	Human	UTI	Longitudinal study	Non-selective	2019	NVI	Norway	B2	131	ERS16009257	ERZ19636324
383	200703_M06578.14-DES-PHT_S32	Human	UTI	Longitudinal study	Non-selective	2019	NVI	Norway	B2	404	ERS16009258	ERZ19636351
384	200703_M06578.15-DES-PHT_S33	Human	UTI	Longitudinal study	Non-selective	2019	NVI	Norway	B2	73	ERS16009259	ERZ19636323
385	200703_M06578.15-NOV-PHT_S23	Human	UTI	Longitudinal study	Non-selective	2019	NVI	Norway	E	4306	ERS16009260	ERZ19636429
386	200703_M06578.16-NOV-PHT_S24	Human	UTI	Longitudinal study	Non-selective	2019	NVI	Norway	B2	537	ERS16009261	ERZ19636331
387	200703_M06578.17-DES-PHT_S35	Human	UTI	Longitudinal study	Non-selective	2019	NVI	Norway	D	349	ERS16009262	ERZ19636341
388	200703_M06578.17-NOV-PHT_S25	Human	UTI	Longitudinal study	Non-selective	2019	NVI	Norway	B2	127	ERS16009263	ERZ19636332
389	200703_M06578.18-DES-PHT_S36	Human	UTI	Longitudinal study	Non-selective	2019	NVI	Norway	B1	5296	ERS16009264	ERZ19636343
390	200703_M06578.18-NOV-PHT_S26	Human	UTI	Longitudinal study	Non-selective	2019	NVI	Norway	B1	11868	ERS16009265	ERZ19636344
391	200703_M06578.19-DES-PHT_S37	Human	UTI	Longitudinal study	Non-selective	2019	NVI	Norway	B2	141	ERS16009266	ERZ19636348
392	200703_M06578.19-NOV-PHT_S27	Human	UTI	Longitudinal study	Non-selective	2019	NVI	Norway	A	48	ERS16009267	ERZ19636349
393	200703_M06578.20-DES-PHT_S38	Human	UTI	Longitudinal study	Non-selective	2019	NVI	Norway	B2	95	ERS16009268	ERZ19636350
394	200703_M06578.20-NOV-PHT_S28	Human	UTI	Longitudinal study	Non-selective	2019	NVI	Norway	U	11867	ERS16009269	ERZ19636356
395	2016-T2251_spades	Poultry	Faecal	National monitoring	Selective	2016	APHA	UK	B1	154	ERS16011444	ERZ19636340
396	2016-T2252_spades	Poultry	Faecal	National monitoring	Selective	2016	APHA	UK	B1	154	ERS16011445	ERZ19636342
397	2016-T2268_spades	Poultry	Faecal	National monitoring	Selective	2016	APHA	UK	B1	224	ERS16011446	ERZ19636357
398	2016-T2269_spades	Poultry	Faecal	National monitoring	Selective	2016	APHA	UK	A	48	ERS16011447	ERZ19636358
399	2016-T2295_spades	Poultry	Faecal	National monitoring	Selective	2016	APHA	UK	D	10901	ERS16011448	ERZ19636406
400	2016-T2296_spades	Poultry	Faecal	National monitoring	Selective	2016	APHA	UK	D	10901	ERS16011449	ERZ20456437
401	2016-T2299_spades	Poultry	Faecal	National monitoring	Selective	2016	APHA	UK	D	10901	ERS16011450	ERZ19636386
402	2016-T2300_spades	Poultry	Faecal	National monitoring	Selective	2016	APHA	UK	D	10901	ERS16011451	ERZ19636363
403	2016-T2316_spades	Poultry	Faecal	National monitoring	Selective	2016	APHA	UK	B1	1431	ERS16011452	ERZ20455947
404	2016-T2689_spades	Poultry	Faecal	National monitoring	Selective	2016	APHA	UK	B1	1431	ERS16011453	ERZ20456447
405	2016-T2748_spades	Poultry	Faecal	National monitoring	Selective	2016	APHA	UK	B1	162	ERS16011454	ERZ19636373
406	2016-T2856_spades	Poultry	Faecal	National monitoring	Selective	2016	APHA	UK	B1	533	ERS16011455	ERZ20455950
407	2016-T2927_spades	Poultry	Faecal	National monitoring	Selective	2016	APHA	UK	cryptic	ND	ERS16011456	ERZ19636374
408	2016-T2931_spades	Poultry	Faecal	National monitoring	Selective	2016	APHA	UK	B1	533	ERS16011457	ERZ19636364
409	2016-T3015_spades	Poultry	Faecal	National monitoring	Selective	2016	APHA	UK	D	10901	ERS16011458	ERZ19636375
410	2016-T3210_spades	Poultry	Faecal	National monitoring	Selective	2016	APHA	UK	B1	162	ERS16011459	ERZ19636376
411	2016-T3226_spades	Poultry	Faecal	National monitoring	Selective	2016	APHA	UK	B1	533	ERS16011460	ERZ20456441
412	2016-T3252_spades	Poultry	Faecal	National monitoring	Selective	2016	APHA	UK	B1	533	ERS16011461	ERZ20456438
413	2016-T3253_spades	Poultry	Faecal	National monitoring	Selective	2016	APHA	UK	B1	533	ERS16011462	ERZ20455949
414	2016-T3255_spades	Poultry	Faecal	National monitoring	Selective	2016	APHA	UK	C	410	ERS16011463	ERZ20455948
415	2016-T3396_spades	Poultry	Faecal	National monitoring	Selective	2016	APHA	UK	A	10	ERS16011464	ERZ19636380
416	2016-T3397_spades	Poultry	Faecal	National monitoring	Selective	2016	APHA	UK	B1	3759	ERS16011465	ERZ20456443
417	2016-T3433_spades	Poultry	Faecal	National monitoring	Selective	2016	APHA	UK	B1	602	ERS16011466	ERZ19838645
418	2016-T3434_spades	Poultry	Faecal	National monitoring	Selective	2016	APHA	UK	B1	602	ERS16011467	ERZ20456444
419	2017ESBL-103_spades	Pig	Faecal	National monitoring	Selective	2017	APHA	UK	B1	101	ERS16010276	ERZ19636381
420	2017ESBL-105_spades	Pig	Faecal	National monitoring	Selective	2017	APHA	UK	C	410	ERS16010277	ERZ19636383
421	2017ESBL-106_spades	Pig	Faecal	National monitoring	Selective	2017	APHA	UK	B1	101	ERS16010278	ERZ19636382
422	2017ESBL-107_spades	Pig	Faecal	National monitoring	Selective	2017	APHA	UK	A	10	ERS16010279	ERZ19636384
423	2017ESBL-116_spades	Pig	Faecal	National monitoring	Selective	2017	APHA	UK	C	88	ERS16010280	ERZ19636385
424	2017ESBL-118_spades	Pig	Faecal	National monitoring	Selective	2017	APHA	UK	B1	101	ERS16010281	ERZ19636393
425	2017ESBL-121_spades	Pig	Faecal	National monitoring	Selective	2017	APHA	UK	C	88	ERS16010282	ERZ19636402
426	2017ESBL-124_spades	Pig	Faecal	National monitoring	Selective	2017	APHA	UK	A	93	ERS16010283	ERZ19636403
427	2017ESBL-127_spades	Pig	Faecal	National monitoring	Selective	2017	APHA	UK	B1	683	ERS16010284	ERZ19636428
428	2017ESBL-138_spades	Pig	Faecal	National monitoring	Selective	2017	APHA	UK	B1	101	ERS16010285	ERZ19636404
429	2017ESBL-146_spades	Pig	Faecal	National monitoring	Selective	2017	APHA	UK	A	93	ERS16010286	ERZ19636405
430	2017ESBL-150_spades	Pig	Faecal	National monitoring	Selective	2017	APHA	UK	C	88	ERS16010287	ERZ19636407
431	2017ESBL-152_spades	Pig	Faecal	National monitoring	Selective	2017	APHA	UK	A	93	ERS16010288	ERZ19636440
432	2017ESBL-155-3628_spades	Pig	Faecal	National monitoring	Selective	2017	APHA	UK	C	410	ERS16010289	ERZ19636414
433	2017ESBL-176_spades	Pig	Faecal	National monitoring	Selective	2017	APHA	UK	A	10	ERS16010290	ERZ19636413
434	2017ESBL-214_spades	Pig	Faecal	National monitoring	Selective	2017	APHA	UK	B1	1081	ERS16010292	ERZ19636441
435	2017ESBL-219_spades	Pig	Faecal	National monitoring	Selective	2017	APHA	UK	G	6286	ERS16010293	ERZ19636416
436	2017ESBL-21_spades	Pig	Faecal	National monitoring	Selective	2017	APHA	UK	A	278	ERS16010291	ERZ19636415
437	2017ESBL-235_spades	Pig	Faecal	National monitoring	Selective	2017	APHA	UK	B1	10176	ERS16010294	ERZ19636418
438	2017ESBL-236_spades	Pig	Faecal	National monitoring	Selective	2017	APHA	UK	E	5876	ERS16010295	ERZ19636419
439	2017ESBL-243_spades	Pig	Faecal	National monitoring	Selective	2017	APHA	UK	G	117	ERS16010296	ERZ19636420
440	2017ESBL-245_spades	Pig	Faecal	National monitoring	Selective	2017	APHA	UK	E	5876	ERS16010297	ERZ19636421
441	2017ESBL-248_spades	Pig	Faecal	National monitoring	Selective	2017	APHA	UK	A	10	ERS16010298	ERZ19636430
442	2017ESBL-255_spades	Pig	Faecal	National monitoring	Selective	2017	APHA	UK	A	3088	ERS16010299	ERZ19636431
443	2017ESBL-265_spades	Pig	Faecal	National monitoring	Selective	2017	APHA	UK	E	5876	ERS16010300	ERZ19636432
444	2017ESBL-267_spades	Pig	Faecal	National monitoring	Selective	2017	APHA	UK	E	5876	ERS16010301	ERZ19636433
445	2017ESBL-278_spades	Pig	Faecal	National monitoring	Selective	2017	APHA	UK	C	23	ERS16010302	ERZ19636450
446	2017ESBL-295_spades	Pig	Faecal	National monitoring	Selective	2017	APHA	UK	G	117	ERS16010303	ERZ19636455
447	2017ESBL-299_spades	Pig	Faecal	National monitoring	Selective	2017	APHA	UK	C	410	ERS16010304	ERZ19636453
448	2017ESBL-307_spades	Pig	Faecal	National monitoring	Selective	2017	APHA	UK	B1	20	ERS16010305	ERZ19636457
449	2017ESBL-32_spades	Pig	Faecal	National monitoring	Selective	2017	APHA	UK	B1	847	ERS16010306	ERZ19636456
450	2017ESBL-342_spades	Pig	Faecal	National monitoring	Selective	2017	APHA	UK	A	710	ERS16010307	ERZ19636458
451	2017ESBL-3480_spades	Pig	Faecal	National monitoring	Selective	2017	APHA	UK	E	8863	ERS16010308	ERZ20456440
452	2017ESBL-3500_spades	Pig	Faecal	National monitoring	Selective	2017	APHA	UK	A	10181	ERS16010309	ERZ20456439
453	2017ESBL-3506_spades	Pig	Faecal	National monitoring	Selective	2017	APHA	UK	B1	10160	ERS16010310	ERZ19636449
454	2017ESBL-354_spades	Pig	Faecal	National monitoring	Selective	2017	APHA	UK	E	1629	ERS16010311	ERZ19636463
455	2017ESBL-356_spades	Pig	Faecal	National monitoring	Selective	2017	APHA	UK	F	648	ERS16010312	ERZ19636465
456	2017ESBL-3608_spades	Pig	Faecal	National monitoring	Selective	2017	APHA	UK	C	88	ERS16010313	ERZ19636466
457	2017ESBL-42_spades	Pig	Faecal	National monitoring	Selective	2017	APHA	UK	B2	131	ERS16010314	ERZ19636467
458	2017ESBL-44_spades	Pig	Faecal	National monitoring	Selective	2017	APHA	UK	A	617	ERS16010315	ERZ19636468
459	2017ESBL-45_spades	Pig	Faecal	National monitoring	Selective	2017	APHA	UK	C	88	ERS16010316	ERZ19636476
460	2017ESBL-49_spades	Pig	Faecal	National monitoring	Selective	2017	APHA	UK	B1	1582	ERS16010317	ERZ19636471
461	2017ESBL-51_spades	Pig	Faecal	National monitoring	Selective	2017	APHA	UK	B1	101	ERS16010318	ERZ19636475
462	2017ESBL-52_spades	Pig	Faecal	National monitoring	Selective	2017	APHA	UK	D	69	ERS16010319	ERZ19636478
463	2017ESBL-58_spades	Pig	Faecal	National monitoring	Selective	2017	APHA	UK	A	10162	ERS16010320	ERZ19636482
464	2017ESBL-62_spades	Pig	Faecal	National monitoring	Selective	2017	APHA	UK	B1	58	ERS16010321	ERZ19636483
465	2017ESBL-64_spades	Pig	Faecal	National monitoring	Selective	2017	APHA	UK	A	48	ERS16010322	ERZ19636480
466	2017ESBL-76_spades	Pig	Faecal	National monitoring	Selective	2017	APHA	UK	C	410	ERS16010323	ERZ19636469
467	2017ESBL-77_spades	Pig	Faecal	National monitoring	Selective	2017	APHA	UK	C	88	ERS16010324	ERZ19636481
468	2017ESBL-88_spades	Pig	Faecal	National monitoring	Selective	2017	APHA	UK	C	23	ERS16010325	ERZ19636474
469	2017ESBL-96_spades	Pig	Faecal	National monitoring	Selective	2017	APHA	UK	A	898	ERS16010326	ERZ19636486
470	2017-McC-05086_spades	Pig	Faecal	National monitoring	Selective	2017	APHA	UK	D	3776	ERS16010327	ERZ19636479
471	2017-McC-05088_spades	Pig	Faecal	National monitoring	Selective	2017	APHA	UK	B1	58	ERS16010328	ERZ19636493
472	2017-McC-05089_spades	Pig	Faecal	National monitoring	Selective	2017	APHA	UK	D	69	ERS16010329	ERZ19636505
473	2017-McC-05090_spades	Pig	Faecal	National monitoring	Selective	2017	APHA	UK	B1	1196	ERS16010330	ERZ19636506
474	2017-McC-05091_spades	Pig	Faecal	National monitoring	Selective	2017	APHA	UK	A	3014	ERS16010331	ERZ19636507
475	2017-McC-05092_spades	Pig	Faecal	National monitoring	Selective	2017	APHA	UK	A	46	ERS16010332	ERZ19636489
476	2017-McC-05093_spades	Pig	Faecal	National monitoring	Selective	2017	APHA	UK	C	88	ERS16010333	ERZ19636508
477	2017-McC-05094_spades	Pig	Faecal	National monitoring	Selective	2017	APHA	UK	C	7488	ERS16010334	ERZ19636509
478	2017-McC-05095_spades	Pig	Faecal	National monitoring	Selective	2017	APHA	UK	C	23	ERS16010335	ERZ19636510
479	2017-McC-05096_spades	Pig	Faecal	National monitoring	Selective	2017	APHA	UK	C	410	ERS16010336	ERZ19636511
480	2017-McC-05097_spades	Pig	Faecal	National monitoring	Selective	2017	APHA	UK	C	88	ERS16010337	ERZ19636512
481	2017-McC-05098_spades	Pig	Faecal	National monitoring	Selective	2017	APHA	UK	A	10169	ERS16010338	ERZ19636519
482	2017-McC-05099_spades	Pig	Faecal	National monitoring	Selective	2017	APHA	UK	D	69	ERS16010339	ERZ19636520
483	2017-McC-05100_spades	Pig	Faecal	National monitoring	Selective	2017	APHA	UK	A	10	ERS16010340	ERZ19636521
484	2017-McC-05102_spades	Pig	Faecal	National monitoring	Selective	2017	APHA	UK	C	410	ERS16010341	ERZ19636523
485	2017-McC-05103_spades	Pig	Faecal	National monitoring	Selective	2017	APHA	UK	B1	3321	ERS16010342	ERZ19636522
486	2017-McC-3452_spades	Pig	Faecal	National monitoring	Selective	2017	APHA	UK	E	57	ERS16010343	ERZ19636552
487	2017-McC-3464_spades	Pig	Faecal	National monitoring	Selective	2017	APHA	UK	A	206	ERS16010344	ERZ19636559
488	2017-McC-3479_spades	Pig	Faecal	National monitoring	Selective	2017	APHA	UK	B1	20	ERS16010345	ERZ20456442
489	2017-McC-3481_spades	Pig	Faecal	National monitoring	Selective	2017	APHA	UK	B1	156	ERS16010346	ERZ20456426
490	2017-McC-3492_spades	Pig	Faecal	National monitoring	Selective	2017	APHA	UK	B1	101	ERS16010347	ERZ20456433
491	2017-McC-3505_spades	Pig	Faecal	National monitoring	Selective	2017	APHA	UK	B1	10160	ERS16010348	ERZ19636539
492	2017-McC-3514_spades	Pig	Faecal	National monitoring	Selective	2017	APHA	UK	C	23	ERS16010349	ERZ19636540
493	2017-McC-3520_spades	Pig	Faecal	National monitoring	Selective	2017	APHA	UK	A	48	ERS16010350	ERZ19636541
494	2017-McC-3528_spades	Pig	Faecal	National monitoring	Selective	2017	APHA	UK	E	5876	ERS16010351	ERZ19636543
495	2017-McC-3532_spades	Pig	Faecal	National monitoring	Selective	2017	APHA	UK	B1	3321	ERS16010352	ERZ19636542
496	2017-McC-3534_spades	Pig	Faecal	National monitoring	Selective	2017	APHA	UK	C	88	ERS16010353	ERZ19636547
497	2017-McC-3535_spades	Pig	Faecal	National monitoring	Selective	2017	APHA	UK	F	648	ERS16010354	ERZ19636545
498	2017-McC-3538_spades	Pig	Faecal	National monitoring	Selective	2017	APHA	UK	A	1114	ERS16010355	ERZ19636549
499	2017-McC-3552_spades	Pig	Faecal	National monitoring	Selective	2017	APHA	UK	B1	101	ERS16010356	ERZ19636550
500	2017-McC-3558_spades	Pig	Faecal	National monitoring	Selective	2017	APHA	UK	A	10162	ERS16010357	ERZ19636556
501	2017-McC-3564_spades	Pig	Faecal	National monitoring	Selective	2017	APHA	UK	B1	2313	ERS16010358	ERZ19636555
502	2017-McC-3568_spades	Pig	Faecal	National monitoring	Selective	2017	APHA	UK	B1	2766	ERS16010359	ERZ19636557
503	2017-McC-3569_spades	Pig	Faecal	National monitoring	Selective	2017	APHA	UK	B1	278	ERS16010360	ERZ19636558
504	2017-McC-3577_spades	Pig	Faecal	National monitoring	Selective	2017	APHA	UK	G	117	ERS16010361	ERZ19636563
505	2017-McC-3585_spades	Pig	Faecal	National monitoring	Selective	2017	APHA	UK	A	48	ERS16010362	ERZ19636568
506	2017-McC-3595_spades	Pig	Faecal	National monitoring	Selective	2017	APHA	UK	B1	453	ERS16010363	ERZ19636569
507	2017-McC-3606_spades	Pig	Faecal	National monitoring	Selective	2017	APHA	UK	G	117	ERS16010364	ERZ19636567
508	2017-McC-3619_spades	Pig	Faecal	National monitoring	Selective	2017	APHA	UK	B1	2175	ERS16010365	ERZ19636570
509	2017-McC-3625_spades	Pig	Faecal	National monitoring	Selective	2017	APHA	UK	B2	416	ERS16010366	ERZ19636573
510	2017-McC-3631_spades	Pig	Faecal	National monitoring	Selective	2017	APHA	UK	C	88	ERS16010367	ERZ19636575
511	2017-McC-3636_spades	Pig	Faecal	National monitoring	Selective	2017	APHA	UK	C	88	ERS16010368	ERZ19636574
512	2017-McC-3639_spades	Pig	Faecal	National monitoring	Selective	2017	APHA	UK	B1	1081	ERS16010369	ERZ19636571
513	2017-McC-3640_spades	Pig	Faecal	National monitoring	Selective	2017	APHA	UK	G	117	ERS16010370	ERZ19636572
514	2017-McC-3641_spades	Pig	Faecal	National monitoring	Selective	2017	APHA	UK	C	410	ERS16010371	ERZ19636576
515	2017-McC-3644_spades	Pig	Faecal	National monitoring	Selective	2017	APHA	UK	B1	58	ERS16010372	ERZ19636585
516	2017-McC-3646_spades	Pig	Faecal	National monitoring	Selective	2017	APHA	UK	B1	58	ERS16010373	ERZ19636586
517	2017-McC-3677_spades	Pig	Faecal	National monitoring	Selective	2017	APHA	UK	B1	101	ERS16010374	ERZ19636588
518	2017-McC-3679_spades	Pig	Faecal	National monitoring	Selective	2017	APHA	UK	G	117	ERS16010375	ERZ19636589
519	2017-McC-3682_spades	Pig	Faecal	National monitoring	Selective	2017	APHA	UK	A	2496	ERS16010376	ERZ19636590
520	2017-McC-3685_spades	Pig	Faecal	National monitoring	Selective	2017	APHA	UK	D	10182	ERS16010377	ERZ19636594
521	2017-McC-3747_spades	Pig	Faecal	National monitoring	Selective	2017	APHA	UK	A	1114	ERS16010378	ERZ19636606
522	2017-McC-3750_spades	Pig	Faecal	National monitoring	Selective	2017	APHA	UK	B2	131	ERS16010379	ERZ19636608
523	2017-McC-3751_spades	Pig	Faecal	National monitoring	Selective	2017	APHA	UK	B1	847	ERS16010380	ERZ19636607
524	2017-McC-3753_spades	Pig	Faecal	National monitoring	Selective	2017	APHA	UK	B1	2628	ERS16010381	ERZ19636623
525	2017-McC-3755_spades	Pig	Faecal	National monitoring	Selective	2017	APHA	UK	A	710	ERS16010382	ERZ19636621
526	2017-McC-3769_spades	Pig	Faecal	National monitoring	Selective	2017	APHA	UK	C	410	ERS16010383	ERZ19636622
527	20-2016-40-16852_S33_L007_pilon_spades	Poultry	Faecal	Longitudinal study	Selective	2016	NVI	Norway	B1	162	ERS16008124	ERZ19636620
528	2043_spades	Pork	Meat	National monitoring	Selective	2015	APHA	UK	B1	602	ERS16011427	ERZ19636624
529	2046_spades	Pork	Meat	National monitoring	Selective	2015	APHA	UK	C	410	ERS16011428	ERZ19636626
530	204mccctx2015_spades	Pig	Faecal	National monitoring	Selective	2015	APHA	UK	C	88	ERS16010384	ERZ19636629
531	208mccctx2015_spades	Pig	Faecal	National monitoring	Selective	2015	APHA	UK	D	69	ERS16010385	ERZ19636633
532	20-JUN-PHT	Human	UTI	Longitudinal study	Non-selective	2019	NVI	Norway	A	635	ERS16009270	ERZ19636631
533	20-SEP-PHT	Human	UTI	Longitudinal study	Non-selective	2019	NVI	Norway	B2	91	ERS16009271	ERZ19636632
534	21-2016-40-16989_S34_L007_pilon_spades	Poultry	Faecal	Longitudinal study	Selective	2016	NVI	Norway	B1	937	ERS16008125	ERZ19636630
535	2161_spades	Pork	Meat	National monitoring	Selective	2015	APHA	UK	A	398	ERS16011429	ERZ19636634
536	216mccctx2015_spades	Pig	Faecal	National monitoring	Selective	2015	APHA	UK	E	57	ERS16010386	ERZ19636641
537	2-2016-40-14272_S25_pilon_spades	Poultry	Faecal	Longitudinal study	Selective	2016	NVI	Norway	E	57	ERS16008126	ERZ19636657
538	2-2016-40-15149_S15_L007_pilon_spades	Poultry	Faecal	Longitudinal study	Selective	2016	NVI	Norway	G	1158	ERS16008127	ERZ19636659
539	22-2016-40-18912_S35_L007_pilon_spades	Poultry	Faecal	Longitudinal study	Selective	2016	NVI	Norway	B2	429	ERS16008128	ERZ19636658
540	2265_spades	Poultry	Faecal	National monitoring	Selective	2016	APHA	UK	E	350	ERS16008129	ERZ19636665
541	2272_spades	Poultry meat	Meat	National monitoring	Selective	2016	APHA	UK	B2	352	ERS16008130	ERZ19636663
542	2273_spades	Poultry meat	Meat	National monitoring	Selective	2016	APHA	UK	B1	1125	ERS16008131	ERZ19636664
543	2274_spades	Poultry meat	Meat	National monitoring	Selective	2016	APHA	UK	B1	1125	ERS16008132	ERZ19636655
544	2275_spades	Poultry meat	Meat	National monitoring	Selective	2016	APHA	UK	B1	602	ERS16008133	ERZ19636697
545	2276_spades	Poultry meat	Meat	National monitoring	Selective	2016	APHA	UK	B1	602	ERS16008134	ERZ19636669
546	2277_spades	Poultry meat	Meat	National monitoring	Selective	2016	APHA	UK	B1	602	ERS16008135	ERZ19636673
547	2278_spades	Poultry meat	Meat	National monitoring	Selective	2016	APHA	UK	B1	602	ERS16008136	ERZ19636677
548	2279_spades	Poultry meat	Meat	National monitoring	Selective	2016	APHA	UK	A	373	ERS16008137	ERZ19636679
549	2280_spades	Poultry meat	Meat	National monitoring	Selective	2016	APHA	UK	B1	155	ERS16008138	ERZ19636678
550	2281_spades	Poultry meat	Meat	National monitoring	Selective	2016	APHA	UK	B1	155	ERS16008139	ERZ19636676
551	2282_spades	Poultry meat	Meat	National monitoring	Selective	2016	APHA	UK	B1	155	ERS16008140	ERZ19636680
552	2283_spades	Poultry meat	Meat	National monitoring	Selective	2016	APHA	UK	B1	155	ERS16008141	ERZ19636688
553	2284_spades	Poultry meat	Meat	National monitoring	Selective	2016	APHA	UK	B1	162	ERS16008142	ERZ19636696
554	2285_spades	Poultry meat	Meat	National monitoring	Selective	2016	APHA	UK	B1	602	ERS16008143	ERZ19636716
555	2286_spades	Poultry meat	Meat	National monitoring	Selective	2016	APHA	UK	A	1594	ERS16008144	ERZ19636714
556	2287_spades	Poultry meat	Meat	National monitoring	Selective	2016	APHA	UK	B1	58	ERS16008145	ERZ19636745
557	2288_spades	Poultry meat	Meat	National monitoring	Selective	2016	APHA	UK	B1	8425	ERS16008146	ERZ19636718
558	2303_spades	Poultry	Faecal	National monitoring	Selective	2016	APHA	UK	A	6023	ERS16008147	ERZ19636717
559	2304_spades	Poultry	Faecal	National monitoring	Selective	2016	APHA	UK	B1	58	ERS16008148	ERZ19636715
560	2305_spades	Poultry	Faecal	National monitoring	Selective	2016	APHA	UK	B1	602	ERS16008149	ERZ19636719
561	2307_spades	Poultry	Faecal	National monitoring	Selective	2016	APHA	UK	E	350	ERS16008150	ERZ19636749
562	2308_spades	Poultry	Faecal	National monitoring	Selective	2016	APHA	UK	E	350	ERS16008151	ERZ19636722
563	23-2016-40-18654_S36_L007_pilon_spades	Poultry	Faecal	Longitudinal study	Selective	2016	NVI	Norway	G	1158	ERS16008152	ERZ19636724
564	2328_spades	Poultry	Faecal	National monitoring	Selective	2016	APHA	UK	B1	155	ERS16008153	ERZ19636721
565	2331_spades	Poultry	Faecal	National monitoring	Selective	2016	APHA	UK	F	648	ERS16008154	ERZ19636723
566	2332_spades	Poultry	Faecal	National monitoring	Selective	2016	APHA	UK	A	93	ERS16008155	ERZ20456436
567	2337_spades	Poultry	Faecal	National monitoring	Selective	2016	APHA	UK	B1	602	ERS16008156	ERZ19636806
568	2338_spades	Poultry	Faecal	National monitoring	Selective	2016	APHA	UK	B1	602	ERS16008157	ERZ19636728
569	2346_spades	Poultry meat	Meat	National monitoring	Selective	2016	APHA	UK	D	8070	ERS16008158	ERZ19636743
570	2347_spades	Poultry meat	Meat	National monitoring	Selective	2016	APHA	UK	G	117	ERS16008159	ERZ19636744
571	2348_spades	Poultry meat	Meat	National monitoring	Selective	2016	APHA	UK	F	4994	ERS16008160	ERZ19636757
572	2349_spades	Poultry meat	Meat	National monitoring	Selective	2016	APHA	UK	B1	602	ERS16008161	ERZ19636758
573	2350_spades	Poultry meat	Meat	National monitoring	Selective	2016	APHA	UK	B1	602	ERS16008162	ERZ19636759
574	2351_spades	Poultry meat	Meat	National monitoring	Selective	2016	APHA	UK	E	57	ERS16008163	ERZ19636761
575	2352_spades	Poultry meat	Meat	National monitoring	Selective	2016	APHA	UK	A	1594	ERS16008164	ERZ19636760
576	2353_spades	Poultry meat	Meat	National monitoring	Selective	2016	APHA	UK	A	373	ERS16008165	ERZ19636762
577	2354_spades	Poultry meat	Meat	National monitoring	Selective	2016	APHA	UK	D	3776	ERS16008166	ERZ19636778
578	2356_spades	Poultry meat	Meat	National monitoring	Selective	2016	APHA	UK	B1	602	ERS16008167	ERZ19636763
579	2361_spades	Poultry	Faecal	National monitoring	Selective	2016	APHA	UK	A	10	ERS16008168	ERZ19636766
580	2372_spades	Poultry	Faecal	National monitoring	Selective	2016	APHA	UK	A	ND	ERS16008169	ERZ19636775
581	2373_spades	Poultry	Faecal	National monitoring	Selective	2016	APHA	UK	A	ND	ERS16008170	ERZ19636784
582	2380_spades	Poultry meat	Meat	National monitoring	Selective	2016	APHA	UK	B1	602	ERS16008171	ERZ19636796
583	2381_spades	Poultry meat	Meat	National monitoring	Selective	2016	APHA	UK	D	8070	ERS16008172	ERZ19636803
584	2382_spades	Poultry meat	Meat	National monitoring	Selective	2016	APHA	UK	D	8070	ERS16008173	ERZ19636825
585	2383_spades	Poultry meat	Meat	National monitoring	Selective	2016	APHA	UK	E	350	ERS16008174	ERZ19636807
586	2388_spades	Poultry	Faecal	National monitoring	Selective	2016	APHA	UK	B1	602	ERS16008175	ERZ19636811
587	2389_spades	Poultry	Faecal	National monitoring	Selective	2016	APHA	UK	B1	602	ERS16008176	ERZ19636804
588	2392_spades	Poultry	Faecal	National monitoring	Selective	2016	APHA	UK	F	4994	ERS16008177	ERZ19636812
589	2394_spades	Poultry	Faecal	National monitoring	Selective	2016	APHA	UK	A	373	ERS16008178	ERZ19636814
590	2395_spades	Poultry	Faecal	National monitoring	Selective	2016	APHA	UK	D	349	ERS16008179	ERZ19636817
591	2401_spades	Poultry	Faecal	National monitoring	Selective	2016	APHA	UK	G	117	ERS16008180	ERZ19636815
592	2402_spades	Poultry	Faecal	National monitoring	Selective	2016	APHA	UK	G	117	ERS16008181	ERZ19636791
593	2416_spades	Poultry	Faecal	National monitoring	Selective	2016	APHA	UK	G	117	ERS16008182	ERZ19636816
594	24-2016-40-18913_S37_L007_pilon_spades	Poultry	Faecal	Longitudinal study	Selective	2016	NVI	Norway	B2	429	ERS16008183	ERZ19636818
595	2436_spades	Poultry	Faecal	National monitoring	Selective	2016	APHA	UK	F	457	ERS16008184	ERZ19636820
596	2455_spades	Poultry meat	Meat	National monitoring	Selective	2016	APHA	UK	B1	602	ERS16008185	ERZ19636819
597	2456_spades	Poultry meat	Meat	National monitoring	Selective	2016	APHA	UK	B1	602	ERS16008186	ERZ19636833
598	2457_spades	Poultry meat	Meat	National monitoring	Selective	2016	APHA	UK	E	1551	ERS16008187	ERZ19636834
599	2458_spades	Poultry meat	Meat	National monitoring	Selective	2016	APHA	UK	B1	155	ERS16008188	ERZ19636859
600	2459_spades	Poultry meat	Meat	National monitoring	Selective	2016	APHA	UK	A	1594	ERS16008189	ERZ19636821
601	2460_spades	Poultry meat	Meat	National monitoring	Selective	2016	APHA	UK	E	1551	ERS16008190	ERZ19636840
602	2461_spades	Poultry meat	Meat	National monitoring	Selective	2016	APHA	UK	E	1551	ERS16008191	ERZ19636841
603	2462_spades	Poultry meat	Meat	National monitoring	Selective	2016	APHA	UK	A	373	ERS16008192	ERZ19636846
604	2463_spades	Poultry meat	Meat	National monitoring	Selective	2016	APHA	UK	G	117	ERS16008193	ERZ19636845
605	2464_spades	Poultry meat	Meat	National monitoring	Selective	2016	APHA	UK	G	117	ERS16008194	ERZ19636852
606	2465_spades	Poultry meat	Meat	National monitoring	Selective	2016	APHA	UK	B1	4566	ERS16008195	ERZ19636850
607	2466_spades	Poultry meat	Meat	National monitoring	Selective	2016	APHA	UK	B1	4566	ERS16008196	ERZ19636851
608	2467_spades	Poultry meat	Meat	National monitoring	Selective	2016	APHA	UK	B1	602	ERS16008197	ERZ19636853
609	2468_spades	Poultry meat	Meat	National monitoring	Selective	2016	APHA	UK	G	117	ERS16008198	ERZ19636854
610	2469_spades	Poultry meat	Meat	National monitoring	Selective	2016	APHA	UK	B2	429	ERS16008199	ERZ19636855
611	2470_spades	Poultry meat	Meat	National monitoring	Selective	2016	APHA	UK	A	665	ERS16008200	ERZ19636856
612	2471_spades	Poultry meat	Meat	National monitoring	Selective	2016	APHA	UK	B2	352	ERS16008201	ERZ19636857
613	2472_spades	Poultry meat	Meat	National monitoring	Selective	2016	APHA	UK	B1	154	ERS16008202	ERZ19636858
614	2473_spades	Poultry meat	Meat	National monitoring	Selective	2016	APHA	UK	B1	154	ERS16008203	ERZ19636865
615	2474_spades	Poultry meat	Meat	National monitoring	Selective	2016	APHA	UK	B1	602	ERS16008204	ERZ19636873
616	2475_spades	Poultry meat	Meat	National monitoring	Selective	2016	APHA	UK	B1	602	ERS16008205	ERZ19636878
617	2476_spades	Poultry meat	Meat	National monitoring	Selective	2016	APHA	UK	B1	602	ERS16008206	ERZ19636882
618	2477_spades	Poultry meat	Meat	National monitoring	Selective	2016	APHA	UK	G	117	ERS16008207	ERZ19636883
619	2478_spades	Poultry meat	Meat	National monitoring	Selective	2016	APHA	UK	B1	602	ERS16008208	ERZ19636884
620	2479_spades	Poultry meat	Meat	National monitoring	Selective	2016	APHA	UK	B1	602	ERS16008209	ERZ19636885
621	2480_spades	Poultry meat	Meat	National monitoring	Selective	2016	APHA	UK	E	350	ERS16008210	ERZ19636887
622	2481_spades	Poultry meat	Meat	National monitoring	Selective	2016	APHA	UK	E	350	ERS16008211	ERZ19636888
623	2482_spades	Poultry meat	Meat	National monitoring	Selective	2016	APHA	UK	B1	602	ERS16008212	ERZ19636890
624	2483_spades	Poultry meat	Meat	National monitoring	Selective	2016	APHA	UK	B1	602	ERS16008213	ERZ19636889
625	248mccctx2015_spades	Pig	Faecal	National monitoring	Selective	2015	APHA	UK	B1	767	ERS16010387	ERZ19636891
626	2499_spades	Poultry	Faecal	National monitoring	Selective	2016	APHA	UK	A	2705	ERS16008214	ERZ19636892
627	24mccctx2015_spades	Pig	Faecal	National monitoring	Selective	2015	APHA	UK	C	88	ERS16010388	ERZ19636893
628	2500_spades	Poultry	Faecal	National monitoring	Selective	2016	APHA	UK	B1	212	ERS16008215	ERZ19636900
629	2502_spades	Poultry	Faecal	National monitoring	Selective	2016	APHA	UK	A	373	ERS16008216	ERZ19636901
630	2503_spades	Poultry	Faecal	National monitoring	Selective	2016	APHA	UK	B1	602	ERS16008217	ERZ19636905
631	2506_spades	Poultry	Faecal	National monitoring	Selective	2016	APHA	UK	D	3776	ERS16008218	ERZ19636995
632	2509_spades	Poultry meat	Meat	National monitoring	Selective	2016	APHA	UK	B2	429	ERS16008219	ERZ19636912
633	250mccctx2015_spades	Pig	Faecal	National monitoring	Selective	2015	APHA	UK	C	23	ERS16010389	ERZ19636919
634	2510_spades	Poultry meat	Meat	National monitoring	Selective	2016	APHA	UK	B1	602	ERS16008220	ERZ19636921
635	2511_spades	Poultry meat	Meat	National monitoring	Selective	2016	APHA	UK	B1	602	ERS16008221	ERZ19636923
636	2512_spades	Poultry meat	Meat	National monitoring	Selective	2016	APHA	UK	B1	602	ERS16008222	ERZ19636939
637	25-2016-40-18539_S38_L007_pilon_spades	Poultry	Faecal	Longitudinal study	Selective	2016	NVI	Norway	G	1158	ERS16008223	ERZ19636941
638	2535_spades	Poultry	Faecal	National monitoring	Selective	2016	APHA	UK	A	1594	ERS16008224	ERZ19636942
639	2538_spades	Poultry	Faecal	National monitoring	Selective	2016	APHA	UK	A	10	ERS16008225	ERZ19636940
640	2539_spades	Poultry	Faecal	National monitoring	Selective	2016	APHA	UK	A	10	ERS16008226	ERZ19636943
641	254mccctx2015_spades	Pig	Faecal	National monitoring	Selective	2015	APHA	UK	A	3519	ERS16010390	ERZ19636944
642	2556_spades	Poultry	Faecal	National monitoring	Selective	2016	APHA	UK	A	1630	ERS16008227	ERZ19636948
643	2557_spades	Poultry	Faecal	National monitoring	Selective	2016	APHA	UK	A	2040	ERS16008228	ERZ19636949
644	255mccctx2015_spades	Pig	Faecal	National monitoring	Selective	2015	APHA	UK	C	367	ERS16010391	ERZ19636953
645	2561_spades	Poultry	Faecal	National monitoring	Selective	2016	APHA	UK	B1	602	ERS16008229	ERZ19637054
646	2563_spades	Poultry	Faecal	National monitoring	Selective	2016	APHA	UK	A	2040	ERS16008230	ERZ19636928
647	2587_spades	Poultry	Faecal	National monitoring	Selective	2016	APHA	UK	B1	602	ERS16008231	ERZ19636980
648	2588_spades	Poultry	Faecal	National monitoring	Selective	2016	APHA	UK	B1	602	ERS16008232	ERZ19636985
649	2591_spades	Poultry	Faecal	National monitoring	Selective	2016	APHA	UK	B1	3721	ERS16008233	ERZ19636986
650	26-2016-40-18061_S39_L007_pilon_spades	Poultry	Faecal	Longitudinal study	Selective	2016	NVI	Norway	B1	937	ERS16008234	ERZ19636991
651	2625_spades	Poultry	Faecal	National monitoring	Selective	2016	APHA	UK	B1	212	ERS16008235	ERZ19636994
652	2626_spades	Poultry	Faecal	National monitoring	Selective	2016	APHA	UK	B1	212	ERS16008236	ERZ19636996
653	2627_spades	Poultry	Faecal	National monitoring	Selective	2016	APHA	UK	B1	602	ERS16008237	ERZ19637004
654	2628_spades	Poultry	Faecal	National monitoring	Selective	2016	APHA	UK	A	1594	ERS16008238	ERZ19637084
655	2629_spades	Poultry	Faecal	National monitoring	Selective	2016	APHA	UK	F	4994	ERS16008239	ERZ19637000
656	2631_spades	Poultry	Faecal	National monitoring	Selective	2016	APHA	UK	A	373	ERS16008240	ERZ19637005
657	2632_spades	Poultry	Faecal	National monitoring	Selective	2016	APHA	UK	A	3288	ERS16008241	ERZ19637006
658	2637_spades	Poultry	Faecal	National monitoring	Selective	2016	APHA	UK	A	2040	ERS16008242	ERZ19637009
659	263mccctx2015_spades	Pig	Faecal	National monitoring	Selective	2015	APHA	UK	B1	ND	ERS16010392	ERZ19637010
660	2650_spades	Poultry meat	Meat	National monitoring	Selective	2016	APHA	UK	E	1551	ERS16008243	ERZ19636983
661	2651_spades	Poultry meat	Meat	National monitoring	Selective	2016	APHA	UK	E	1551	ERS16008244	ERZ19637035
662	2652_spades	Poultry meat	Meat	National monitoring	Selective	2016	APHA	UK	E	350	ERS16008245	ERZ19637032
663	2653_spades	Poultry meat	Meat	National monitoring	Selective	2016	APHA	UK	E	1551	ERS16008246	ERZ19637039
664	2654_spades	Poultry meat	Meat	National monitoring	Selective	2016	APHA	UK	A	10	ERS16008247	ERZ19637041
665	2655_spades	Poultry meat	Meat	National monitoring	Selective	2016	APHA	UK	A	10	ERS16008248	ERZ19637042
666	2656_spades	Poultry meat	Meat	National monitoring	Selective	2016	APHA	UK	B1	602	ERS16008249	ERZ19637040
667	2657_spades	Poultry meat	Meat	National monitoring	Selective	2016	APHA	UK	C	23	ERS16008250	ERZ19637046
668	2658_spades	Poultry meat	Meat	National monitoring	Selective	2016	APHA	UK	F	4994	ERS16008251	ERZ19637047
669	2659_spades	Poultry meat	Meat	National monitoring	Selective	2016	APHA	UK	B1	515	ERS16008252	ERZ19637034
670	2660_spades	Poultry meat	Meat	National monitoring	Selective	2016	APHA	UK	B1	58	ERS16008253	ERZ19637051
671	2661_spades	Poultry meat	Meat	National monitoring	Selective	2016	APHA	UK	A	2040	ERS16008254	ERZ19637048
672	2662_spades	Poultry meat	Meat	National monitoring	Selective	2016	APHA	UK	A	10	ERS16008255	ERZ19637070
673	2663_spades	Poultry meat	Meat	National monitoring	Selective	2016	APHA	UK	A	93	ERS16008256	ERZ19637050
674	2664_spades	Poultry meat	Meat	National monitoring	Selective	2016	APHA	UK	A	93	ERS16008257	ERZ19637049
675	2665_spades	Poultry meat	Meat	National monitoring	Selective	2016	APHA	UK	A	10	ERS16008258	ERZ19637058
676	2666_spades	Poultry meat	Meat	National monitoring	Selective	2016	APHA	UK	B1	7034	ERS16008259	ERZ19637069
677	2667_spades	Poultry meat	Meat	National monitoring	Selective	2016	APHA	UK	B1	7034	ERS16008260	ERZ19637068
678	2668_spades	Poultry meat	Meat	National monitoring	Selective	2016	APHA	UK	A	373	ERS16008261	ERZ19637072
679	2669_spades	Poultry meat	Meat	National monitoring	Selective	2016	APHA	UK	G	117	ERS16008262	ERZ19637073
680	2670_spades	Poultry meat	Meat	National monitoring	Selective	2016	APHA	UK	G	117	ERS16008263	ERZ19637074
681	2671_spades	Poultry meat	Meat	National monitoring	Selective	2016	APHA	UK	B1	162	ERS16008264	ERZ19637071
682	2672_spades	Poultry meat	Meat	National monitoring	Selective	2016	APHA	UK	F	4994	ERS16008265	ERZ19637075
683	2673_spades	Poultry meat	Meat	National monitoring	Selective	2016	APHA	UK	C	23	ERS16008266	ERZ19637063
684	2674_spades	Poultry meat	Meat	National monitoring	Selective	2016	APHA	UK	C	23	ERS16008267	ERZ19637079
685	2681_spades	Poultry	Faecal	National monitoring	Selective	2016	APHA	UK	B1	7034	ERS16008268	ERZ19637083
686	2687_spades	Poultry	Faecal	National monitoring	Selective	2016	APHA	UK	B1	602	ERS16008269	ERZ19637122
687	2688_spades	Poultry	Faecal	National monitoring	Selective	2016	APHA	UK	B1	602	ERS16008270	ERZ20455953
688	268mccctx2015_spades	Pig	Faecal	National monitoring	Selective	2015	APHA	UK	C	410	ERS16010393	ERZ19637094
689	2694_spades	Poultry meat	Meat	National monitoring	Selective	2016	APHA	UK	E	1640	ERS16008271	ERZ19637098
690	2695_spades	Poultry meat	Meat	National monitoring	Selective	2016	APHA	UK	E	1640	ERS16008272	ERZ19637103
691	2696_spades	Poultry meat	Meat	National monitoring	Selective	2016	APHA	UK	A	1251	ERS16008273	ERZ19637114
692	2697_spades	Poultry meat	Meat	National monitoring	Selective	2016	APHA	UK	A	2491	ERS16008274	ERZ19637126
693	2698_spades	Poultry meat	Meat	National monitoring	Selective	2016	APHA	UK	A	2491	ERS16008275	ERZ19637127
694	2699_spades	Poultry meat	Meat	National monitoring	Selective	2016	APHA	UK	B1	224	ERS16008276	ERZ19637128
695	2700_spades	Poultry meat	Meat	National monitoring	Selective	2016	APHA	UK	B1	224	ERS16008277	ERZ19637133
696	2701_spades	Poultry meat	Meat	National monitoring	Selective	2016	APHA	UK	A	373	ERS16008278	ERZ19637134
697	2702_spades	Poultry meat	Meat	National monitoring	Selective	2016	APHA	UK	B1	602	ERS16008279	ERZ19637132
698	2703_spades	Poultry meat	Meat	National monitoring	Selective	2016	APHA	UK	B1	602	ERS16008280	ERZ19637135
699	2709_spades	Poultry	Faecal	National monitoring	Selective	2016	APHA	UK	B1	5552	ERS16008281	ERZ19637136
700	2710_spades	Poultry	Faecal	National monitoring	Selective	2016	APHA	UK	B1	5552	ERS16008282	ERZ20455956
701	2715_spades	Poultry	Faecal	National monitoring	Selective	2016	APHA	UK	B1	162	ERS16008283	ERZ19637160
702	2716_spades	Poultry	Faecal	National monitoring	Selective	2016	APHA	UK	B1	162	ERS16008284	ERZ20455958
703	2719_spades	Poultry	Faecal	National monitoring	Selective	2016	APHA	UK	B1	847	ERS16008285	ERZ19637142
704	27-2016-40-20174_S40_L007_pilon_spades	Poultry	Faecal	Longitudinal study	Selective	2016	NVI	Norway	B1	2040	ERS16008287	ERZ19637143
705	2720_spades	Poultry	Faecal	National monitoring	Selective	2016	APHA	UK	B1	847	ERS16008286	ERZ20455945
706	2734_spades	Poultry	Faecal	National monitoring	Selective	2016	APHA	UK	B1	58	ERS16008288	ERZ19637144
707	2739_spades	Poultry	Faecal	National monitoring	Selective	2016	APHA	UK	G	117	ERS16008289	ERZ19637148
708	2742_spades	Poultry	Faecal	National monitoring	Selective	2016	APHA	UK	B1	1304	ERS16008290	ERZ19637149
709	2743_spades	Poultry	Faecal	National monitoring	Selective	2016	APHA	UK	B1	1304	ERS16008291	ERZ20455955
710	2745_spades	Poultry	Faecal	National monitoring	Selective	2016	APHA	UK	D	3776	ERS16008292	ERZ19637159
711	2746_spades	Poultry	Faecal	National monitoring	Selective	2016	APHA	UK	D	3776	ERS16008293	ERZ19637162
712	274mccctx2015_spades	Pig	Faecal	National monitoring	Selective	2015	APHA	UK	B1	101	ERS16010394	ERZ19637164
713	2750_spades	Poultry	Faecal	National monitoring	Selective	2016	APHA	UK	A	2040	ERS16008294	ERZ19637161
714	275mccctx2015_spades	Pig	Faecal	National monitoring	Selective	2015	APHA	UK	B1	2144	ERS16010395	ERZ19637165
715	2760_spades	Poultry	Faecal	National monitoring	Selective	2016	APHA	UK	G	117	ERS16008295	ERZ19637167
716	2762_spades	Poultry	Faecal	National monitoring	Selective	2016	APHA	UK	A	10	ERS16008296	ERZ19637166
717	2763_spades	Poultry	Faecal	National monitoring	Selective	2016	APHA	UK	A	10	ERS16008297	ERZ20455951
718	2773_spades	Poultry	Faecal	National monitoring	Selective	2016	APHA	UK	A	2040	ERS16008298	ERZ19637183
719	2780_spades	Poultry	Faecal	National monitoring	Selective	2016	APHA	UK	C	88	ERS16008299	ERZ20455952
720	2785_spades	Poultry meat	Meat	National monitoring	Selective	2016	APHA	UK	B1	602	ERS16008300	ERZ19637173
721	2786_spades	Poultry meat	Meat	National monitoring	Selective	2016	APHA	UK	B1	602	ERS16008301	ERZ19637171
722	2787_spades	Poultry meat	Meat	National monitoring	Selective	2016	APHA	UK	A	2040	ERS16008302	ERZ19637163
723	2788_spades	Poultry meat	Meat	National monitoring	Selective	2016	APHA	UK	D	38	ERS16008303	ERZ19637172
724	2789_spades	Poultry meat	Meat	National monitoring	Selective	2016	APHA	UK	D	38	ERS16008304	ERZ19637168
725	2790_spades	Poultry meat	Meat	National monitoring	Selective	2016	APHA	UK	A	2040	ERS16008305	ERZ19637174
726	2791_spades	Poultry meat	Meat	National monitoring	Selective	2016	APHA	UK	E	350	ERS16008306	ERZ19637170
727	2793_spades	Poultry meat	Meat	National monitoring	Selective	2016	APHA	UK	B1	602	ERS16008307	ERZ19637184
728	2794_spades	Poultry meat	Meat	National monitoring	Selective	2016	APHA	UK	B1	602	ERS16008308	ERZ19637185
729	2795_spades	Poultry meat	Meat	National monitoring	Selective	2016	APHA	UK	G	117	ERS16008309	ERZ19637226
730	2796_spades	Poultry meat	Meat	National monitoring	Selective	2016	APHA	UK	F	4994	ERS16008310	ERZ19637190
731	2797_spades	Poultry meat	Meat	National monitoring	Selective	2016	APHA	UK	B2	352	ERS16008311	ERZ19637180
732	2798_spades	Poultry meat	Meat	National monitoring	Selective	2016	APHA	UK	E	350	ERS16008312	ERZ19637189
733	2799_spades	Poultry meat	Meat	National monitoring	Selective	2016	APHA	UK	G	117	ERS16008313	ERZ19637194
734	2800_spades	Poultry meat	Meat	National monitoring	Selective	2016	APHA	UK	G	117	ERS16008314	ERZ19637196
735	2801_spades	Poultry meat	Meat	National monitoring	Selective	2016	APHA	UK	D	38	ERS16008315	ERZ19637182
736	2802_spades	Poultry meat	Meat	National monitoring	Selective	2016	APHA	UK	D	38	ERS16008316	ERZ19637200
737	2806_spades	Poultry	Faecal	National monitoring	Selective	2016	APHA	UK	D	38	ERS16008317	ERZ19637274
738	2808_spades	Poultry	Faecal	National monitoring	Selective	2016	APHA	UK	A	10	ERS16008318	ERZ19637209
739	2809_spades	Poultry	Faecal	National monitoring	Selective	2016	APHA	UK	G	117	ERS16008319	ERZ19637212
740	280mccctx2015_spades	Pig	Faecal	National monitoring	Selective	2015	APHA	UK	A	1114	ERS16010396	ERZ19637211
741	2811_spades	Poultry meat	Meat	National monitoring	Selective	2016	APHA	UK	B1	602	ERS16008320	ERZ19637215
742	2812_spades	Poultry meat	Meat	National monitoring	Selective	2016	APHA	UK	B1	602	ERS16008321	ERZ19637217
743	2813_spades	Poultry meat	Meat	National monitoring	Selective	2016	APHA	UK	G	117	ERS16008322	ERZ19637232
744	2814_spades	Poultry meat	Meat	National monitoring	Selective	2016	APHA	UK	B1	40	ERS16008323	ERZ19637233
745	2815_spades	Poultry meat	Meat	National monitoring	Selective	2016	APHA	UK	F	4994	ERS16008324	ERZ19637234
746	2816_spades	Poultry meat	Meat	National monitoring	Selective	2016	APHA	UK	G	ND	ERS16008325	ERZ19637331
747	2817_spades	Poultry meat	Meat	National monitoring	Selective	2016	APHA	UK	F	4994	ERS16008326	ERZ19637235
748	2818_spades	Poultry meat	Meat	National monitoring	Selective	2016	APHA	UK	A	2040	ERS16008327	ERZ19637238
749	2819_spades	Poultry meat	Meat	National monitoring	Selective	2016	APHA	UK	D	38	ERS16008328	ERZ19637222
750	281mccctx2015_spades	Pig	Faecal	National monitoring	Selective	2015	APHA	UK	B1	156	ERS16010397	ERZ19637239
751	28-2016-40-19945_S41_L007_pilon_spades	Poultry	Faecal	Longitudinal study	Selective	2016	NVI	Norway	A	2040	ERS16008330	ERZ19637240
752	2820_spades	Poultry meat	Meat	National monitoring	Selective	2016	APHA	UK	B1	1485	ERS16008329	ERZ19637246
753	2822_spades	Poultry	Faecal	National monitoring	Selective	2016	APHA	UK	A	746	ERS16008331	ERZ20455954
754	2823_spades	Poultry	Faecal	National monitoring	Selective	2016	APHA	UK	A	2040	ERS16008332	ERZ19637247
755	2824_spades	Poultry	Faecal	National monitoring	Selective	2016	APHA	UK	D	3776	ERS16008333	ERZ19637252
756	2825_spades	Poultry	Faecal	National monitoring	Selective	2016	APHA	UK	D	3776	ERS16008334	ERZ20455957
757	2827_spades	Poultry	Faecal	National monitoring	Selective	2016	APHA	UK	A	2040	ERS16008335	ERZ19637263
758	2828_spades	Poultry	Faecal	National monitoring	Selective	2016	APHA	UK	A	10	ERS16008336	ERZ19637267
759	2842_spades	Poultry	Faecal	National monitoring	Selective	2016	APHA	UK	G	117	ERS16008337	ERZ19637268
760	2845_spades	Poultry	Faecal	National monitoring	Selective	2016	APHA	UK	F	4994	ERS16008338	ERZ19637272
761	2847_spades	Poultry	Faecal	National monitoring	Selective	2016	APHA	UK	G	117	ERS16008339	ERZ19637277
762	2849_spades	Poultry	Faecal	National monitoring	Selective	2016	APHA	UK	A	2040	ERS16008340	ERZ19637281
763	284mccctx2015_spades	Pig	Faecal	National monitoring	Selective	2015	APHA	UK	A	93	ERS16010398	ERZ19637288
764	2861_spades	Poultry	Faecal	National monitoring	Selective	2016	APHA	UK	E	350	ERS16008341	ERZ19637293
765	2875_spades	Poultry	Faecal	National monitoring	Selective	2016	APHA	UK	A	2040	ERS16008342	ERZ19637290
766	2878_spades	Poultry	Faecal	National monitoring	Selective	2016	APHA	UK	D	3776	ERS16008343	ERZ19637289
767	2879_spades	Poultry	Faecal	National monitoring	Selective	2016	APHA	UK	D	3776	ERS16008344	ERZ20455959
768	2880_spades	Poultry	Faecal	National monitoring	Selective	2016	APHA	UK	G	117	ERS16008345	ERZ19637298
769	2882_spades	Poultry	Faecal	National monitoring	Selective	2016	APHA	UK	D	2040	ERS16008346	ERZ19637299
770	2883_spades	Poultry	Faecal	National monitoring	Selective	2016	APHA	UK	A	2040	ERS16008347	ERZ19637303
771	2889_spades	Poultry	Faecal	National monitoring	Selective	2016	APHA	UK	A	2040	ERS16008348	ERZ19637307
772	2890_spades	Poultry	Faecal	National monitoring	Selective	2016	APHA	UK	D	38	ERS16008349	ERZ20455961
773	2891_spades	Poultry	Faecal	National monitoring	Selective	2016	APHA	UK	E	350	ERS16008350	ERZ19637316
774	2892_spades	Poultry	Faecal	National monitoring	Selective	2016	APHA	UK	E	350	ERS16008351	ERZ20455960
775	2893_spades	Poultry	Faecal	National monitoring	Selective	2016	APHA	UK	E	350	ERS16008352	ERZ19637338
776	2894_spades	Poultry	Faecal	National monitoring	Selective	2016	APHA	UK	G	117	ERS16008353	ERZ20455966
777	2895_spades	Poultry	Faecal	National monitoring	Selective	2016	APHA	UK	E	350	ERS16008354	ERZ19637320
778	2896_spades	Poultry	Faecal	National monitoring	Selective	2016	APHA	UK	E	350	ERS16008355	ERZ20455971
779	2906_spades	Poultry meat	Meat	National monitoring	Selective	2016	APHA	UK	B1	602	ERS16008356	ERZ19637319
780	2907_spades	Poultry meat	Meat	National monitoring	Selective	2016	APHA	UK	B1	602	ERS16008357	ERZ19637323
781	2908_spades	Poultry meat	Meat	National monitoring	Selective	2016	APHA	UK	A	2040	ERS16008358	ERZ19637324
782	2909_spades	Poultry meat	Meat	National monitoring	Selective	2016	APHA	UK	A	2040	ERS16008359	ERZ19637314
783	2910_spades	Poultry meat	Meat	National monitoring	Selective	2016	APHA	UK	D	38	ERS16008360	ERZ19637326
784	2912_spades	Poultry meat	Meat	National monitoring	Selective	2016	APHA	UK	A	2040	ERS16008361	ERZ19637325
785	2913_spades	Poultry meat	Meat	National monitoring	Selective	2016	APHA	UK	B2	135	ERS16008362	ERZ19637327
786	2916_spades	Poultry meat	Meat	National monitoring	Selective	2016	APHA	UK	E	350	ERS16008363	ERZ19637329
787	2917_spades	Poultry meat	Meat	National monitoring	Selective	2016	APHA	UK	B1	101	ERS16008364	ERZ19637322
788	2918_spades	Poultry meat	Meat	National monitoring	Selective	2016	APHA	UK	B1	101	ERS16008365	ERZ19637332
789	29-2016-40-20341_S42_L007_pilon_spades	Poultry	Faecal	Longitudinal study	Selective	2016	NVI	Norway	D	38	ERS16008366	ERZ19637333
790	2922_spades	Poultry	Faecal	National monitoring	Selective	2016	APHA	UK	E	350	ERS16008367	ERZ19637328
791	2923_spades	Poultry	Faecal	National monitoring	Selective	2016	APHA	UK	E	350	ERS16008368	ERZ20455970
792	2935_spades	Poultry	Faecal	National monitoring	Selective	2016	APHA	UK	F	770	ERS16008369	ERZ19637342
793	2938_spades	Poultry meat	Meat	National monitoring	Selective	2016	APHA	UK	B1	4162	ERS16008370	ERZ19637382
794	2939_spades	Poultry meat	Meat	National monitoring	Selective	2016	APHA	UK	E	350	ERS16008371	ERZ19637349
795	293mccctx2015_spades	Pig	Faecal	National monitoring	Selective	2015	APHA	UK	B1	155	ERS16010399	ERZ19637341
796	2943_spades	Poultry	Faecal	National monitoring	Selective	2016	APHA	UK	B1	4162	ERS16008372	ERZ19637394
797	2951_spades	Poultry meat	Meat	National monitoring	Selective	2016	APHA	UK	D	1914	ERS16008373	ERZ19637364
798	2958_spades	Poultry	Faecal	National monitoring	Selective	2016	APHA	UK	E	1551	ERS16008374	ERZ19637363
799	2961_spades	Poultry	Faecal	National monitoring	Selective	2016	APHA	UK	B1	602	ERS16008375	ERZ19637343
800	2963_spades	Poultry	Faecal	National monitoring	Selective	2016	APHA	UK	A	3856	ERS16008376	ERZ19637365
801	2970_spades	Poultry	Faecal	National monitoring	Selective	2016	APHA	UK	G	117	ERS16008377	ERZ20455965
802	2971_spades	Poultry	Faecal	National monitoring	Selective	2016	APHA	UK	G	ND	ERS16008378	ERZ19637369
803	2984_spades	Poultry	Faecal	National monitoring	Selective	2016	APHA	UK	B1	101	ERS16008379	ERZ19637370
804	2990_spades	Poultry	Faecal	National monitoring	Selective	2016	APHA	UK	B1	4162	ERS16008380	ERZ19637372
805	2991_spades	Poultry	Faecal	National monitoring	Selective	2016	APHA	UK	D	69	ERS16008381	ERZ20455980
806	2992_spades	Poultry	Faecal	National monitoring	Selective	2016	APHA	UK	E	350	ERS16008382	ERZ19637373
807	2-APR	Human	UTI	Longitudinal study	Non-selective	2019	NVI	Norway	C	88	ERS16009272	ERZ19635079
808	3005_spades	Poultry	Faecal	National monitoring	Selective	2016	APHA	UK	C	88	ERS16008383	ERZ19637362
809	3007_spades	Poultry	Faecal	National monitoring	Selective	2016	APHA	UK	D	38	ERS16008384	ERZ19637375
810	3009_spades	Poultry	Faecal	National monitoring	Selective	2016	APHA	UK	D	38	ERS16008385	ERZ19637376
811	3012_spades	Poultry	Faecal	National monitoring	Selective	2016	APHA	UK	E	350	ERS16008386	ERZ19637383
812	301mccctx2015_spades	Pig	Faecal	National monitoring	Selective	2015	APHA	UK	B1	58	ERS16010400	ERZ19637384
813	30-2016-40-20342_S43_L007_pilon_spades	Poultry	Faecal	Longitudinal study	Selective	2016	NVI	Norway	D	38	ERS16008387	ERZ19637374
814	3022_spades	Poultry meat	Meat	National monitoring	Selective	2016	APHA	UK	A	1594	ERS16008388	ERZ19637378
815	3023_spades	Poultry meat	Meat	National monitoring	Selective	2016	APHA	UK	F	4994	ERS16008389	ERZ19637406
816	3024_spades	Poultry meat	Meat	National monitoring	Selective	2016	APHA	UK	D	38	ERS16008390	ERZ19637404
817	3025_spades	Poultry meat	Meat	National monitoring	Selective	2016	APHA	UK	D	38	ERS16008391	ERZ19637385
818	3026_spades	Poultry meat	Meat	National monitoring	Selective	2016	APHA	UK	D	38	ERS16008392	ERZ19637405
819	3027_spades	Poultry meat	Meat	National monitoring	Selective	2016	APHA	UK	F	648	ERS16008393	ERZ19637410
820	3028_spades	Poultry meat	Meat	National monitoring	Selective	2016	APHA	UK	E	350	ERS16008394	ERZ19637386
821	3029_spades	Poultry meat	Meat	National monitoring	Selective	2016	APHA	UK	E	350	ERS16008395	ERZ19637420
822	3030_spades	Poultry meat	Meat	National monitoring	Selective	2016	APHA	UK	A	2040	ERS16008396	ERZ19637421
823	3033_spades	Poultry meat	Meat	National monitoring	Selective	2016	APHA	UK	D	38	ERS16008397	ERZ19637426
824	3034_spades	Poultry meat	Meat	National monitoring	Selective	2016	APHA	UK	D	38	ERS16008398	ERZ19637429
825	3035_spades	Poultry meat	Meat	National monitoring	Selective	2016	APHA	UK	A	1594	ERS16008399	ERZ19637430
826	3036_spades	Poultry meat	Meat	National monitoring	Selective	2016	APHA	UK	E	350	ERS16008400	ERZ19637431
827	3037_spades	Poultry meat	Meat	National monitoring	Selective	2016	APHA	UK	A	2040	ERS16008401	ERZ19637439
828	3038_spades	Poultry meat	Meat	National monitoring	Selective	2016	APHA	UK	G	117	ERS16008402	ERZ19637435
829	3040_spades	Poultry meat	Meat	National monitoring	Selective	2016	APHA	UK	D	38	ERS16008403	ERZ19637449
830	3041_spades	Poultry meat	Meat	National monitoring	Selective	2016	APHA	UK	G	117	ERS16008404	ERZ19637441
831	3042_spades	Poultry meat	Meat	National monitoring	Selective	2016	APHA	UK	D	38	ERS16008405	ERZ19637444
832	3043_spades	Poultry meat	Meat	National monitoring	Selective	2016	APHA	UK	D	38	ERS16008406	ERZ19637450
833	3044_spades	Poultry meat	Meat	National monitoring	Selective	2016	APHA	UK	E	350	ERS16008407	ERZ19637457
834	3045_spades	Poultry meat	Meat	National monitoring	Selective	2016	APHA	UK	A	10	ERS16008408	ERZ19637460
835	3046_spades	Poultry meat	Meat	National monitoring	Selective	2016	APHA	UK	A	165	ERS16008409	ERZ19637458
836	3047_spades	Poultry meat	Meat	National monitoring	Selective	2016	APHA	UK	C	23	ERS16008410	ERZ19637461
837	3048_spades	Poultry meat	Meat	National monitoring	Selective	2016	APHA	UK	D	38	ERS16008411	ERZ19637463
838	3049_spades	Poultry meat	Meat	National monitoring	Selective	2016	APHA	UK	E	1551	ERS16008412	ERZ19637445
839	304mccctx2015_spades	Pig	Faecal	National monitoring	Selective	2015	APHA	UK	B1	101	ERS16010401	ERZ19637468
840	3050_spades	Poultry meat	Meat	National monitoring	Selective	2016	APHA	UK	E	1551	ERS16008413	ERZ19637472
841	3051_spades	Poultry meat	Meat	National monitoring	Selective	2016	APHA	UK	B2	429	ERS16008414	ERZ19637475
842	3052_spades	Poultry	Faecal	National monitoring	Selective	2016	APHA	UK	A	2040	ERS16008415	ERZ19637474
843	305mccctx2015_spades	Pig	Faecal	National monitoring	Selective	2015	APHA	UK	B1	155	ERS16010402	ERZ19637477
844	306mccctx2015_spades	Pig	Faecal	National monitoring	Selective	2015	APHA	UK	C	2230	ERS16010403	ERZ19637476
845	308mccctx2015_spades	Pig	Faecal	National monitoring	Selective	2015	APHA	UK	B1	155	ERS16010404	ERZ19637464
846	31-2016-40-20321_S44_L007_pilon_spades	Poultry	Faecal	Longitudinal study	Selective	2016	NVI	Norway	D	38	ERS16008416	ERZ19637478
847	315mccctx2015_spades	Pig	Faecal	National monitoring	Selective	2015	APHA	UK	B1	58	ERS16010405	ERZ19637479
848	3172_spades	Poultry	Faecal	National monitoring	Selective	2016	APHA	UK	G	1163	ERS16008417	ERZ19637480
849	3173_spades	Poultry	Faecal	National monitoring	Selective	2016	APHA	UK	G	1163	ERS16008418	ERZ19637481
850	317mccctx2015_spades	Pig	Faecal	National monitoring	Selective	2015	APHA	UK	B1	58	ERS16010406	ERZ19637494
851	3181_spades	Poultry	Faecal	National monitoring	Selective	2016	APHA	UK	D	38	ERS16008419	ERZ19637492
852	3182_spades	Poultry	Faecal	National monitoring	Selective	2016	APHA	UK	D	38	ERS16008420	ERZ19637495
853	3184_spades	Poultry	Faecal	National monitoring	Selective	2016	APHA	UK	E	350	ERS16008421	ERZ19637501
854	3186_spades	Poultry	Faecal	National monitoring	Selective	2016	APHA	UK	B2	135	ERS16008422	ERZ19637502
855	3187_spades	Poultry	Faecal	National monitoring	Selective	2016	APHA	UK	B1	1148	ERS16008423	ERZ19637503
856	3194_spades	Poultry	Faecal	National monitoring	Selective	2016	APHA	UK	B1	1148	ERS16008424	ERZ19637504
857	3195_spades	Poultry	Faecal	National monitoring	Selective	2016	APHA	UK	E	350	ERS16008425	ERZ19637512
858	3196_spades	Poultry	Faecal	National monitoring	Selective	2016	APHA	UK	B2	135	ERS16008426	ERZ19637510
859	3200_spades	Poultry	Faecal	National monitoring	Selective	2016	APHA	UK	D	38	ERS16008427	ERZ19637511
860	3-2016-40-14497_S49_pilon_spades	Poultry	Faecal	Longitudinal study	Selective	2016	NVI	Norway	E	57	ERS16008429	ERZ19637519
861	3-2016-40-15014_S16_L007_pilon_spades	Poultry	Faecal	Longitudinal study	Selective	2016	NVI	Norway	G	1158	ERS16008430	ERZ19637520
862	3201_spades	Poultry	Faecal	National monitoring	Selective	2016	APHA	UK	D	38	ERS16008428	ERZ19637526
863	3203_spades	Poultry	Faecal	National monitoring	Selective	2016	APHA	UK	B1	101	ERS16008431	ERZ19637505
864	3204_spades	Poultry	Faecal	National monitoring	Selective	2016	APHA	UK	B1	101	ERS16008432	ERZ19637521
865	3206_spades	Poultry	Faecal	National monitoring	Selective	2016	APHA	UK	E	350	ERS16008433	ERZ19637525
866	3207_spades	Poultry	Faecal	National monitoring	Selective	2016	APHA	UK	D	38	ERS16008434	ERZ19637538
867	3215_spades	Poultry	Faecal	National monitoring	Selective	2016	APHA	UK	D	38	ERS16008435	ERZ19637541
868	3216_spades	Poultry	Faecal	National monitoring	Selective	2016	APHA	UK	D	38	ERS16008436	ERZ19637542
869	321mccctx2015_spades	Pig	Faecal	National monitoring	Selective	2015	APHA	UK	A	44	ERS16010407	ERZ19637546
870	32-2016-40-20306_S45_L007_pilon_spades	Poultry	Faecal	Longitudinal study	Selective	2016	NVI	Norway	F	2040	ERS16008438	ERZ19637547
871	3220_spades	Poultry	Faecal	National monitoring	Selective	2016	APHA	UK	F	4994	ERS16008437	ERZ19637548
872	3221_spades	Poultry	Faecal	National monitoring	Selective	2016	APHA	UK	A	1594	ERS16008439	ERZ19637551
873	3227_spades	Poultry	Faecal	National monitoring	Selective	2016	APHA	UK	A	206	ERS16008440	ERZ19637549
874	3228_spades	Poultry	Faecal	National monitoring	Selective	2016	APHA	UK	A	206	ERS16008441	ERZ19637556
875	3241_spades	Poultry	Faecal	National monitoring	Selective	2016	APHA	UK	D	38	ERS16008442	ERZ19637559
876	3242_spades	Poultry	Faecal	National monitoring	Selective	2016	APHA	UK	D	38	ERS16008443	ERZ19637596
877	3244_spades	Poultry	Faecal	National monitoring	Selective	2016	APHA	UK	B1	602	ERS16008444	ERZ19637564
878	3245_spades	Poultry	Faecal	National monitoring	Selective	2016	APHA	UK	B1	602	ERS16008445	ERZ19637565
879	3247_spades	Poultry	Faecal	National monitoring	Selective	2016	APHA	UK	A	2040	ERS16008446	ERZ19637566
880	3257_spades	Poultry meat	Meat	National monitoring	Selective	2016	APHA	UK	D	38	ERS16008447	ERZ19637569
881	3258_spades	Poultry meat	Meat	National monitoring	Selective	2016	APHA	UK	D	38	ERS16008448	ERZ19637572
882	3259_spades	Poultry meat	Meat	National monitoring	Selective	2016	APHA	UK	D	38	ERS16008449	ERZ19637584
883	3260_spades	Poultry meat	Meat	National monitoring	Selective	2016	APHA	UK	C	23	ERS16008450	ERZ19637568
884	3261_spades	Poultry meat	Meat	National monitoring	Selective	2016	APHA	UK	E	350	ERS16008451	ERZ19637585
885	3262_spades	Poultry meat	Meat	National monitoring	Selective	2016	APHA	UK	F	648	ERS16008452	ERZ19637583
886	3263_spades	Poultry meat	Meat	National monitoring	Selective	2016	APHA	UK	D	38	ERS16008453	ERZ19637589
887	3264_spades	Poultry meat	Meat	National monitoring	Selective	2016	APHA	UK	G	117	ERS16008454	ERZ19637590
888	3265_spades	Poultry meat	Meat	National monitoring	Selective	2016	APHA	UK	G	117	ERS16008455	ERZ19637594
889	3266_spades	Poultry meat	Meat	National monitoring	Selective	2016	APHA	UK	E	350	ERS16008456	ERZ19637595
890	3267_spades	Poultry meat	Meat	National monitoring	Selective	2016	APHA	UK	A	ND	ERS16008457	ERZ19637606
891	3268_spades	Poultry meat	Meat	National monitoring	Selective	2016	APHA	UK	D	38	ERS16008458	ERZ19637601
892	3269_spades	Poultry meat	Meat	National monitoring	Selective	2016	APHA	UK	A	2040	ERS16008459	ERZ19637603
893	3270_spades	Poultry meat	Meat	National monitoring	Selective	2016	APHA	UK	D	8070	ERS16008460	ERZ19637604
894	3271_spades	Poultry meat	Meat	National monitoring	Selective	2016	APHA	UK	B2	352	ERS16008461	ERZ19637605
895	3272_spades	Poultry meat	Meat	National monitoring	Selective	2016	APHA	UK	D	38	ERS16008462	ERZ19637607
896	3273_spades	Poultry meat	Meat	National monitoring	Selective	2016	APHA	UK	D	38	ERS16008463	ERZ19637597
897	3274_spades	Poultry meat	Meat	National monitoring	Selective	2016	APHA	UK	D	1883	ERS16008464	ERZ19637608
898	3275_spades	Poultry meat	Meat	National monitoring	Selective	2016	APHA	UK	E	57	ERS16008465	ERZ19637602
899	3276_spades	Poultry meat	Meat	National monitoring	Selective	2016	APHA	UK	E	350	ERS16008466	ERZ19637611
900	3277_spades	Poultry meat	Meat	National monitoring	Selective	2016	APHA	UK	E	350	ERS16008467	ERZ19637616
901	3278_spades	Poultry meat	Meat	National monitoring	Selective	2016	APHA	UK	E	350	ERS16008468	ERZ19637609
902	3279_spades	Poultry meat	Meat	National monitoring	Selective	2016	APHA	UK	E	350	ERS16008469	ERZ19637626
903	3281_spades	Poultry meat	Meat	National monitoring	Selective	2016	APHA	UK	E	350	ERS16008470	ERZ19637627
904	3282_spades	Poultry meat	Meat	National monitoring	Selective	2016	APHA	UK	B1	602	ERS16008471	ERZ19637642
905	3283_spades	Poultry meat	Meat	National monitoring	Selective	2016	APHA	UK	B1	602	ERS16008472	ERZ19637629
906	3284_spades	Poultry meat	Meat	National monitoring	Selective	2016	APHA	UK	G	117	ERS16008473	ERZ19637659
907	3285_spades	Poultry meat	Meat	National monitoring	Selective	2016	APHA	UK	G	117	ERS16008474	ERZ19637634
908	3286_spades	Poultry meat	Meat	National monitoring	Selective	2016	APHA	UK	D	1914	ERS16008475	ERZ19637610
909	3287_spades	Poultry meat	Meat	National monitoring	Selective	2016	APHA	UK	D	1914	ERS16008476	ERZ19637633
910	3288_spades	Poultry meat	Meat	National monitoring	Selective	2016	APHA	UK	F	4994	ERS16008477	ERZ19637628
911	3289_spades	Poultry meat	Meat	National monitoring	Selective	2016	APHA	UK	D	69	ERS16008478	ERZ19637635
912	3291_spades	Poultry meat	Meat	National monitoring	Selective	2016	APHA	UK	B1	1125	ERS16008479	ERZ19637636
913	3292_spades	Poultry meat	Meat	National monitoring	Selective	2016	APHA	UK	D	38	ERS16008480	ERZ19637637
914	3293_spades	Poultry meat	Meat	National monitoring	Selective	2016	APHA	UK	D	38	ERS16008481	ERZ19637630
915	3304_spades	Poultry meat	Meat	National monitoring	Selective	2016	APHA	UK	B2	429	ERS16008482	ERZ19637640
916	3305_spades	Poultry meat	Meat	National monitoring	Selective	2016	APHA	UK	E	350	ERS16008483	ERZ19637643
917	3306_spades	Poultry meat	Meat	National monitoring	Selective	2016	APHA	UK	E	350	ERS16008484	ERZ19637645
918	3307_spades	Poultry meat	Meat	National monitoring	Selective	2016	APHA	UK	B1	101	ERS16008485	ERZ19637646
919	3308_spades	Poultry meat	Meat	National monitoring	Selective	2016	APHA	UK	B1	602	ERS16008486	ERZ19637666
920	3309_spades	Poultry meat	Meat	National monitoring	Selective	2016	APHA	UK	B1	602	ERS16008487	ERZ19637690
921	330mccctx2015_spades	Pig	Faecal	National monitoring	Selective	2015	APHA	UK	C	88	ERS16010408	ERZ19637667
922	3310_spades	Poultry meat	Meat	National monitoring	Selective	2016	APHA	UK	B1	1800	ERS16008488	ERZ19637668
923	3311_spades	Poultry meat	Meat	National monitoring	Selective	2016	APHA	UK	B1	1800	ERS16008489	ERZ19637669
924	3312_spades	Poultry meat	Meat	National monitoring	Selective	2016	APHA	UK	B1	602	ERS16008490	ERZ19637673
925	3313_spades	Poultry meat	Meat	National monitoring	Selective	2016	APHA	UK	B1	602	ERS16008491	ERZ19637675
926	33-2016-40-20530_S46_L007_pilon_spades	Poultry	Faecal	Longitudinal study	Selective	2016	NVI	Norway	A	2040	ERS16008492	ERZ19637711
927	3322_spades	Poultry	Faecal	National monitoring	Selective	2016	APHA	UK	B1	602	ERS16008493	ERZ19637674
928	3323_spades	Poultry	Faecal	National monitoring	Selective	2016	APHA	UK	B1	602	ERS16008494	ERZ19637676
929	3327_spades	Poultry	Faecal	National monitoring	Selective	2016	APHA	UK	B1	602	ERS16008495	ERZ19637678
930	3334_spades	Poultry	Faecal	National monitoring	Selective	2016	APHA	UK	E	350	ERS16008496	ERZ19637679
931	3335_spades	Poultry	Faecal	National monitoring	Selective	2016	APHA	UK	B1	602	ERS16008497	ERZ19637680
932	3350_spades	Poultry	Faecal	National monitoring	Selective	2016	APHA	UK	A	2040	ERS16008498	ERZ19637681
933	3351_spades	Poultry	Faecal	National monitoring	Selective	2016	APHA	UK	A	2690	ERS16008499	ERZ19637685
934	3352_spades	Poultry	Faecal	National monitoring	Selective	2016	APHA	UK	A	2690	ERS16008500	ERZ19637691
935	3366_spades	Poultry	Faecal	National monitoring	Selective	2016	APHA	UK	A	2040	ERS16008501	ERZ19637709
936	3368_spades	Poultry	Faecal	National monitoring	Selective	2016	APHA	UK	E	350	ERS16008502	ERZ19637689
937	336mccctx2015_spades	Pig	Faecal	National monitoring	Selective	2015	APHA	UK	A	1684	ERS16010409	ERZ19637707
938	3380_spades	Poultry	Faecal	National monitoring	Selective	2016	APHA	UK	A	2040	ERS16008503	ERZ19637708
939	3388_spades	Poultry	Faecal	National monitoring	Selective	2016	APHA	UK	D	1011	ERS16008504	ERZ19637715
940	338mccctx2015_spades	Pig	Faecal	National monitoring	Selective	2015	APHA	UK	C	88	ERS16010410	ERZ19637718
941	3390_spades	Poultry	Faecal	National monitoring	Selective	2016	APHA	UK	D	38	ERS16008505	ERZ19637717
942	3403_spades	Poultry meat	Meat	National monitoring	Selective	2016	APHA	UK	E	350	ERS16008506	ERZ19637720
943	3404_spades	Poultry meat	Meat	National monitoring	Selective	2016	APHA	UK	E	350	ERS16008507	ERZ19637727
944	3405_spades	Poultry meat	Meat	National monitoring	Selective	2016	APHA	UK	A	10	ERS16008508	ERZ19637722
945	3406_spades	Poultry meat	Meat	National monitoring	Selective	2016	APHA	UK	D	38	ERS16008509	ERZ19637728
946	3408_spades	Poultry meat	Meat	National monitoring	Selective	2016	APHA	UK	D	38	ERS16008510	ERZ19637731
947	3409_spades	Poultry meat	Meat	National monitoring	Selective	2016	APHA	UK	D	38	ERS16008511	ERZ19637730
948	3412_spades	Poultry meat	Meat	National monitoring	Selective	2016	APHA	UK	F	4994	ERS16008512	ERZ19637733
949	3413_spades	Poultry meat	Meat	National monitoring	Selective	2016	APHA	UK	D	38	ERS16008513	ERZ19637723
950	34-2016-40-20691_S47_L007_pilon_spades	Poultry	Faecal	Longitudinal study	Selective	2016	NVI	Norway	A	2040	ERS16008515	ERZ19637732
951	3420_spades	Poultry meat	Meat	National monitoring	Selective	2016	APHA	UK	A	1594	ERS16008514	ERZ19637741
952	3421_spades	Poultry meat	Meat	National monitoring	Selective	2016	APHA	UK	B2	352	ERS16008516	ERZ19637740
953	3422_spades	Poultry meat	Meat	National monitoring	Selective	2016	APHA	UK	F	457	ERS16008517	ERZ19637729
954	3423_spades	Poultry meat	Meat	National monitoring	Selective	2016	APHA	UK	B1	602	ERS16008518	ERZ19838740
955	3424_spades	Poultry meat	Meat	National monitoring	Selective	2016	APHA	UK	B1	602	ERS16008519	ERZ19637752
956	342mccctx2015_spades	Pig	Faecal	National monitoring	Selective	2015	APHA	UK	A	2496	ERS16010411	ERZ19637751
957	3461_spades	Pork	Meat	National monitoring	Selective	2017	APHA	UK	B1	101	ERS16011430	ERZ19637753
958	346mccctx2015_spades	Pig	Faecal	National monitoring	Selective	2015	APHA	UK	A	10	ERS16010412	ERZ19637742
959	350mccctx2015_spades	Pig	Faecal	National monitoring	Selective	2015	APHA	UK	B1	795	ERS16010413	ERZ19637749
960	35-2016-40-21094_S48_L007_pilon_spades	Poultry	Faecal	Longitudinal study	Selective	2016	NVI	Norway	A	2040	ERS16008520	ERZ19637758
961	358mccctx2015_spades	Pig	Faecal	National monitoring	Selective	2015	APHA	UK	A	3595	ERS16010414	ERZ19637821
962	361mccctx2015_spades	Pig	Faecal	National monitoring	Selective	2015	APHA	UK	A	10	ERS16010415	ERZ19637767
963	366mccctx2015_spades	Pig	Faecal	National monitoring	Selective	2015	APHA	UK	B1	683	ERS16010416	ERZ19637768
964	371mccctx2015_spades	Pig	Faecal	National monitoring	Selective	2015	APHA	UK	D	69	ERS16010417	ERZ19637771
965	374mccctx2015_spades	Pig	Faecal	National monitoring	Selective	2015	APHA	UK	B1	767	ERS16010418	ERZ19637769
966	3778_spades	Poultry meat	Meat	National monitoring	Selective	2018	APHA	UK	F	1485	ERS16008521	ERZ19637770
967	3779_spades	Poultry meat	Meat	National monitoring	Selective	2018	APHA	UK	F	1485	ERS16008522	ERZ19637772
968	3780_spades	Poultry meat	Meat	National monitoring	Selective	2018	APHA	UK	A	10	ERS16008523	ERZ19637779
969	3781_spades	Poultry meat	Meat	National monitoring	Selective	2018	APHA	UK	D	38	ERS16008524	ERZ19637780
970	3782_spades	Poultry meat	Meat	National monitoring	Selective	2018	APHA	UK	B1	5628	ERS16008525	ERZ19637782
971	3784_spades	Poultry meat	Meat	National monitoring	Selective	2018	APHA	UK	A	2040	ERS16008526	ERZ19637781
972	3785_spades	Poultry meat	Meat	National monitoring	Selective	2018	APHA	UK	A	10	ERS16008527	ERZ19637783
973	3786_spades	Poultry meat	Meat	National monitoring	Selective	2018	APHA	UK	A	10	ERS16008528	ERZ19637784
974	3790_spades	Poultry meat	Meat	National monitoring	Selective	2018	APHA	UK	A	752	ERS16008529	ERZ19637786
975	3791_spades	Poultry meat	Meat	National monitoring	Selective	2018	APHA	UK	E	57	ERS16008530	ERZ19637789
976	3811_spades	Poultry meat	Meat	National monitoring	Selective	2018	APHA	UK	A	2040	ERS16008531	ERZ19637791
977	3812_spades	Poultry meat	Meat	National monitoring	Selective	2018	APHA	UK	E	350	ERS16008532	ERZ19637801
978	3813_spades	Poultry meat	Meat	National monitoring	Selective	2018	APHA	UK	E	350	ERS16008533	ERZ19637792
979	3814_spades	Poultry meat	Meat	National monitoring	Selective	2018	APHA	UK	E	57	ERS16008534	ERZ19637800
980	3818_spades	Poultry meat	Meat	National monitoring	Selective	2018	APHA	UK	B2	429	ERS16008535	ERZ19637805
981	3820_spades	Poultry	Faecal	National monitoring	Selective	2018	APHA	UK	A	48	ERS16008536	ERZ19637806
982	3821_spades	Poultry	Faecal	National monitoring	Selective	2018	APHA	UK	A	48	ERS16008537	ERZ19637804
983	3824_spades	Poultry	Faecal	National monitoring	Selective	2018	APHA	UK	A	10	ERS16008538	ERZ19637836
984	3825_spades	Poultry	Faecal	National monitoring	Selective	2018	APHA	UK	A	665	ERS16008539	ERZ19637813
985	3827_spades	Poultry	Faecal	National monitoring	Selective	2018	APHA	UK	A	542	ERS16008540	ERZ19637817
986	3836_spades	Poultry	Faecal	National monitoring	Selective	2018	APHA	UK	B1	1730	ERS16011468	ERZ19637820
987	3846_spades	Poultry	Faecal	National monitoring	Selective	2018	APHA	UK	B1	1431	ERS16008541	ERZ19637818
988	3847_spades	Poultry	Faecal	National monitoring	Selective	2018	APHA	UK	A	665	ERS16008542	ERZ19637819
989	3861_spades	Poultry meat	Meat	National monitoring	Selective	2018	APHA	UK	E	57	ERS16008543	ERZ19637826
990	3863_spades	Poultry meat	Meat	National monitoring	Selective	2018	APHA	UK	B2	1170	ERS16008544	ERZ19637828
991	3868_spades	Poultry	Faecal	National monitoring	Selective	2018	APHA	UK	E	57	ERS16008545	ERZ19637822
992	3871_spades	Poultry	Faecal	National monitoring	Selective	2018	APHA	UK	E	57	ERS16008546	ERZ19637830
993	3872_spades	Poultry	Faecal	National monitoring	Selective	2018	APHA	UK	A	2040	ERS16008547	ERZ19637837
994	3873_spades	Poultry	Faecal	National monitoring	Selective	2018	APHA	UK	E	57	ERS16008548	ERZ19637824
995	3875_spades	Poultry	Faecal	National monitoring	Selective	2018	APHA	UK	A	10	ERS16011469	ERZ19637823
996	3876_spades	Poultry	Faecal	National monitoring	Selective	2018	APHA	UK	E	57	ERS16008549	ERZ19637838
997	387mccctx2015_spades	Pig	Faecal	National monitoring	Selective	2015	APHA	UK	B1	101	ERS16010419	ERZ19637831
998	3882_spades	Poultry	Faecal	National monitoring	Selective	2018	APHA	UK	E	57	ERS16008550	ERZ19637878
999	3883_spades	Poultry	Faecal	National monitoring	Selective	2018	APHA	UK	B1	162	ERS16011470	ERZ19637839
1000	3884_spades	Poultry	Faecal	National monitoring	Selective	2018	APHA	UK	A	10	ERS16011471	ERZ19637840
1001	3886_spades	Poultry	Faecal	National monitoring	Selective	2018	APHA	UK	D	108	ERS16011472	ERZ19637841
1002	388mccctx2015_spades	Pig	Faecal	National monitoring	Selective	2015	APHA	UK	A	48	ERS16010420	ERZ19637843
1003	3892_spades	Poultry	Faecal	National monitoring	Selective	2018	APHA	UK	E	57	ERS16008551	ERZ19637853
1004	3896_spades	Poultry	Faecal	National monitoring	Selective	2018	APHA	UK	E	57	ERS16008552	ERZ19637864
1005	38mccctx2015_spades	Pig	Faecal	National monitoring	Selective	2015	APHA	UK	C	23	ERS16010421	ERZ19637862
1006	3903_spades	Poultry	Faecal	National monitoring	Selective	2018	APHA	UK	B1	1730	ERS16011473	ERZ19637860
1007	3908_spades	Poultry	Faecal	National monitoring	Selective	2018	APHA	UK	A	93	ERS16011474	ERZ19637865
1008	3909_spades	Poultry	Faecal	National monitoring	Selective	2018	APHA	UK	A	93	ERS16011475	ERZ19637868
1009	3912_spades	Poultry	Faecal	National monitoring	Selective	2018	APHA	UK	A	93	ERS16011476	ERZ19637872
1010	3914_spades	Poultry	Faecal	National monitoring	Selective	2018	APHA	UK	A	ND	ERS16011477	ERZ19637842
1011	3915_spades	Poultry	Faecal	National monitoring	Selective	2018	APHA	UK	A	ND	ERS16011478	ERZ19637877
1012	3917_spades	Poultry	Faecal	National monitoring	Selective	2018	APHA	UK	B1	1730	ERS16011479	ERZ19637857
1013	3924_spades	Poultry meat	Meat	National monitoring	Selective	2018	APHA	UK	A	4937	ERS16008553	ERZ19637876
1014	3925_spades	Poultry meat	Meat	National monitoring	Selective	2018	APHA	UK	A	752	ERS16008554	ERZ19637890
1015	3926_spades	Poultry meat	Meat	National monitoring	Selective	2018	APHA	UK	A	752	ERS16008555	ERZ19637894
1016	3927_spades	Poultry meat	Meat	National monitoring	Selective	2018	APHA	UK	B1	949	ERS16008556	ERZ19637902
1017	3928_spades	Poultry meat	Meat	National monitoring	Selective	2018	APHA	UK	E	57	ERS16008557	ERZ19637899
1018	3929_spades	Poultry meat	Meat	National monitoring	Selective	2018	APHA	UK	E	57	ERS16008558	ERZ19637879
1019	3935_spades	Poultry meat	Meat	National monitoring	Selective	2018	APHA	UK	A	7013	ERS16008559	ERZ19637917
1020	3936_spades	Poultry meat	Meat	National monitoring	Selective	2018	APHA	UK	A	7013	ERS16008560	ERZ19637931
1021	393mccctx2015_spades	Pig	Faecal	National monitoring	Selective	2015	APHA	UK	C	369	ERS16010422	ERZ19637928
1022	3972_spades	Poultry meat	Meat	National monitoring	Selective	2018	APHA	UK	E	350	ERS16008561	ERZ19637922
1023	3973_spades	Poultry meat	Meat	National monitoring	Selective	2018	APHA	UK	B1	ND	ERS16008562	ERZ19637895
1024	3975_spades	Poultry meat	Meat	National monitoring	Selective	2018	APHA	UK	E	350	ERS16008563	ERZ19637921
1025	3976_spades	Poultry meat	Meat	National monitoring	Selective	2018	APHA	UK	D	1011	ERS16008564	ERZ19637924
1026	3977_spades	Poultry meat	Meat	National monitoring	Selective	2018	APHA	UK	G	117	ERS16008565	ERZ19637886
1027	3978_spades	Poultry meat	Meat	National monitoring	Selective	2018	APHA	UK	E	350	ERS16008566	ERZ19637950
1028	3979_spades	Poultry meat	Meat	National monitoring	Selective	2018	APHA	UK	E	57	ERS16008567	ERZ19637952
1029	3980_spades	Poultry meat	Meat	National monitoring	Selective	2018	APHA	UK	E	57	ERS16008568	ERZ19637955
1030	3-APR	Human	UTI	Longitudinal study	Non-selective	2019	NVI	Norway	D	69	ERS16009273	ERZ19635110
1031	4002_spades	Poultry	Faecal	National monitoring	Selective	2018	APHA	UK	B1	155	ERS16008569	ERZ19637960
1032	4003_spades	Poultry	Faecal	National monitoring	Selective	2018	APHA	UK	A	10	ERS16008570	ERZ19637972
1033	401402004_UCM	Pig	Faecal	National monitoring	Non-selective	2015	UCM	Spain	B1	201	ERS16010423	ERZ19637976
1034	401402006_UCM	Pig	Faecal	National monitoring	Non-selective	2015	UCM	Spain	D	5876	ERS16010424	ERZ19638040
1035	401402008_UCM	Pig	Faecal	National monitoring	Non-selective	2015	UCM	Spain	B1	162	ERS16010425	ERZ19638002
1036	401402012_UCM	Pig	Faecal	National monitoring	Non-selective	2015	UCM	Spain	A	10	ERS16010426	ERZ19637977
1037	401402014_UCM	Pig	Faecal	National monitoring	Non-selective	2015	UCM	Spain	A	206	ERS16010427	ERZ19637978
1038	401402016_UCM	Pig	Faecal	National monitoring	Non-selective	2015	UCM	Spain	B1	877	ERS16010428	ERZ19637984
1039	401402018_UCM	Pig	Faecal	National monitoring	Non-selective	2015	UCM	Spain	D	137	ERS16010429	ERZ19637988
1040	401402020_UCM	Pig	Faecal	National monitoring	Non-selective	2015	UCM	Spain	C	88	ERS16010430	ERZ19637990
1041	401503004_UCM	Poultry	Faecal	National monitoring	Non-selective	2015	UCM	Spain	A	10	ERS16008571	ERZ19638143
1042	401503006_UCM	Poultry	Faecal	National monitoring	Non-selective	2015	UCM	Spain	A	361	ERS16008572	ERZ19637989
1043	401503008_UCM	Poultry	Faecal	National monitoring	Non-selective	2015	UCM	Spain	A	361	ERS16008573	ERZ19637991
1044	401503010_UCM	Poultry	Faecal	National monitoring	Non-selective	2015	UCM	Spain	A	744	ERS16008574	ERZ19637995
1045	401503012_UCM	Poultry	Faecal	National monitoring	Non-selective	2015	UCM	Spain	G	117	ERS16008575	ERZ19637997
1046	401503014_UCM	Poultry	Faecal	National monitoring	Non-selective	2015	UCM	Spain	A	361	ERS16008576	ERZ19637996
1047	401503016_UCM	Poultry	Faecal	National monitoring	Non-selective	2015	UCM	Spain	A	744	ERS16008577	ERZ19637998
1048	401503018_UCM	Poultry	Faecal	National monitoring	Non-selective	2015	UCM	Spain	G	117	ERS16008578	ERZ19638009
1049	401503020_UCM	Poultry	Faecal	National monitoring	Non-selective	2015	UCM	Spain	A	744	ERS16008579	ERZ19638013
1050	401603002_UCM	Poultry	Faecal	National monitoring	Non-selective	2015	UCM	Spain	G	3778	ERS16008581	ERZ19638014
1051	401603004_UCM	Poultry	Faecal	National monitoring	Non-selective	2015	UCM	Spain	B1	1049	ERS16008582	ERZ19638015
1052	401603006_UCM	Poultry	Faecal	National monitoring	Non-selective	2015	UCM	Spain	D	1011	ERS16008583	ERZ19638022
1053	401603008_UCM	Poultry	Faecal	National monitoring	Non-selective	2015	UCM	Spain	A	10	ERS16008584	ERZ19638029
1054	401603010_UCM	Poultry	Faecal	National monitoring	Non-selective	2015	UCM	Spain	A	10	ERS16008585	ERZ19638030
1055	401603012_UCM	Poultry	Faecal	National monitoring	Non-selective	2015	UCM	Spain	A	10	ERS16008586	ERZ19638031
1056	401603014_UCM	Poultry	Faecal	National monitoring	Non-selective	2015	UCM	Spain	E	533	ERS16008587	ERZ19638032
1057	401603016_UCM	Poultry	Faecal	National monitoring	Non-selective	2015	UCM	Spain	E	38	ERS16008588	ERZ19638039
1058	401603018_UCM	Poultry	Faecal	National monitoring	Non-selective	2015	UCM	Spain	E	10	ERS16008589	ERZ19638112
1059	4016_spades	Poultry	Faecal	National monitoring	Selective	2018	APHA	UK	A	57	ERS16008580	ERZ19638041
1060	4017_spades	Poultry	Faecal	National monitoring	Selective	2018	APHA	UK	E	57	ERS16008590	ERZ19638042
1061	402203002_UCM	Poultry	Faecal	National monitoring	Non-selective	2015	UCM	Spain	B1	156	ERS16008591	ERZ19638045
1062	402203004_UCM	Poultry	Faecal	National monitoring	Non-selective	2015	UCM	Spain	A	10	ERS16008592	ERZ19638048
1063	402203006_UCM	Poultry	Faecal	National monitoring	Non-selective	2015	UCM	Spain	A	10	ERS16008593	ERZ19638049
1064	402203008_UCM	Poultry	Faecal	National monitoring	Non-selective	2015	UCM	Spain	B1	156	ERS16008594	ERZ19638050
1065	402203010_UCM	Poultry	Faecal	National monitoring	Non-selective	2015	UCM	Spain	A	10	ERS16008595	ERZ19638051
1066	402203012_UCM	Poultry	Faecal	National monitoring	Non-selective	2015	UCM	Spain	A	10	ERS16008596	ERZ19638063
1067	402203016_UCM	Poultry	Faecal	National monitoring	Non-selective	2015	UCM	Spain	A	10	ERS16008597	ERZ19638071
1068	402203018_UCM	Poultry	Faecal	National monitoring	Non-selective	2015	UCM	Spain	D	8573	ERS16008598	ERZ19638073
1069	402203020_UCM	Poultry	Faecal	National monitoring	Non-selective	2015	UCM	Spain	A	48	ERS16008599	ERZ19638068
1070	4023_spades	Poultry meat	Meat	National monitoring	Selective	2018	APHA	UK	G	117	ERS16008600	ERZ19638074
1071	4024_spades	Poultry meat	Meat	National monitoring	Selective	2018	APHA	UK	G	117	ERS16008601	ERZ19638135
1072	402703002_UCM	Poultry	Faecal	National monitoring	Non-selective	2015	UCM	Spain	C	23	ERS16008602	ERZ19638066
1073	402703004_UCM	Poultry	Faecal	National monitoring	Non-selective	2015	UCM	Spain	A	10	ERS16008603	ERZ19638140
1074	402703006_UCM	Poultry	Faecal	National monitoring	Non-selective	2015	UCM	Spain	B1	533	ERS16008604	ERZ19638144
1075	402703008_UCM	Poultry	Faecal	National monitoring	Non-selective	2015	UCM	Spain	A	1638	ERS16008605	ERZ19638145
1076	402703010_UCM	Poultry	Faecal	National monitoring	Non-selective	2015	UCM	Spain	D	4243	ERS16008606	ERZ19638156
1077	402703012_UCM	Poultry	Faecal	National monitoring	Non-selective	2015	UCM	Spain	D	1914	ERS16008607	ERZ19638159
1078	402703014_UCM	Poultry	Faecal	National monitoring	Non-selective	2015	UCM	Spain	B1	162	ERS16008608	ERZ19638157
1079	402703020_UCM	Poultry	Faecal	National monitoring	Non-selective	2015	UCM	Spain	A	10	ERS16008609	ERZ19638158
1080	402902002_UCM	Pig	Faecal	National monitoring	Non-selective	2015	UCM	Spain	A	10	ERS16010431	ERZ19638169
1081	402902004_UCM	Pig	Faecal	National monitoring	Non-selective	2015	UCM	Spain	A	871	ERS16010432	ERZ19638171
1082	402902006_UCM	Pig	Faecal	National monitoring	Non-selective	2015	UCM	Spain	B1	4417	ERS16010433	ERZ19638251
1083	402902008_UCM	Pig	Faecal	National monitoring	Non-selective	2015	UCM	Spain	A	165	ERS16010434	ERZ19638252
1084	402902010_UCM	Pig	Faecal	National monitoring	Non-selective	2015	UCM	Spain	A	218	ERS16010435	ERZ19638184
1085	402902012_UCM	Pig	Faecal	National monitoring	Non-selective	2015	UCM	Spain	A	10	ERS16010436	ERZ19638188
1086	402902014_UCM	Pig	Faecal	National monitoring	Non-selective	2015	UCM	Spain	A	48	ERS16010437	ERZ19638192
1087	402902016_UCM	Pig	Faecal	National monitoring	Non-selective	2015	UCM	Spain	A	10	ERS16010438	ERZ19638219
1088	402902018_UCM	Pig	Faecal	National monitoring	Non-selective	2015	UCM	Spain	B1	12178	ERS16010439	ERZ19638218
1089	402902020_UCM	Pig	Faecal	National monitoring	Non-selective	2015	UCM	Spain	B1	3321	ERS16010440	ERZ19638178
1090	403002002_UCM	Pig	Faecal	National monitoring	Non-selective	2015	UCM	Spain	B1	101	ERS16010441	ERZ19638223
1091	403002004_UCM	Pig	Faecal	National monitoring	Non-selective	2015	UCM	Spain	A	206	ERS16010442	ERZ19638224
1092	403002006_UCM	Pig	Faecal	National monitoring	Non-selective	2015	UCM	Spain	A	10	ERS16010443	ERZ19638205
1093	403002008_UCM	Pig	Faecal	National monitoring	Non-selective	2015	UCM	Spain	B1	2674	ERS16010444	ERZ19638311
1094	403002010_UCM	Pig	Faecal	National monitoring	Non-selective	2015	UCM	Spain	A	10	ERS16010445	ERZ19638338
1095	403002012_UCM	Pig	Faecal	National monitoring	Non-selective	2015	UCM	Spain	E	997	ERS16010446	ERZ19638206
1096	403002014_UCM	Pig	Faecal	National monitoring	Non-selective	2015	UCM	Spain	B1	57	ERS16010447	ERZ19638256
1097	403002016_UCM	Pig	Faecal	National monitoring	Non-selective	2015	UCM	Spain	A	10	ERS16010448	ERZ19638257
1098	403002018_UCM	Pig	Faecal	National monitoring	Non-selective	2015	UCM	Spain	A	1286	ERS16010449	ERZ19638261
1099	403002020_UCM	Pig	Faecal	National monitoring	Non-selective	2015	UCM	Spain	B1	453	ERS16010450	ERZ19638264
1100	4030_spades	Poultry meat	Meat	National monitoring	Selective	2018	APHA	UK	B1	1551	ERS16008610	ERZ19638262
1101	4038_spades	Poultry meat	Meat	National monitoring	Selective	2018	APHA	UK	D	68	ERS16008611	ERZ19638273
1102	403902002_UCM	Pig	Faecal	National monitoring	Non-selective	2015	UCM	Spain	A	1244	ERS16010451	ERZ19638296
1103	403902004_UCM	Pig	Faecal	National monitoring	Non-selective	2015	UCM	Spain	A	542	ERS16010452	ERZ19638335
1104	403902006_UCM	Pig	Faecal	National monitoring	Non-selective	2015	UCM	Spain	B1	12177	ERS16010453	ERZ19638430
1105	403902008_UCM	Pig	Faecal	National monitoring	Non-selective	2015	UCM	Spain	A	93	ERS16010454	ERZ19638297
1106	403902010_UCM	Pig	Faecal	National monitoring	Non-selective	2015	UCM	Spain	A	10	ERS16010455	ERZ19638305
1107	403902014_UCM	Pig	Faecal	National monitoring	Non-selective	2015	UCM	Spain	A	361	ERS16010456	ERZ19638312
1108	403902016_UCM	Pig	Faecal	National monitoring	Non-selective	2015	UCM	Spain	A	165	ERS16010457	ERZ19638326
1109	403902018_UCM	Pig	Faecal	National monitoring	Non-selective	2015	UCM	Spain	A	398	ERS16010458	ERZ19638325
1110	4039_spades	Poultry meat	Meat	National monitoring	Selective	2018	APHA	UK	D	57	ERS16008612	ERZ19638327
1111	4040_spades	Poultry meat	Meat	National monitoring	Selective	2018	APHA	UK	E	57	ERS16008613	ERZ19638331
1112	4041_spades	Poultry meat	Meat	National monitoring	Selective	2018	APHA	UK	E	57	ERS16008614	ERZ19638334
1113	4045_spades	Poultry	Faecal	National monitoring	Selective	2018	APHA	UK	A	2040	ERS16008615	ERZ19638333
1114	4054_spades	Poultry	Faecal	National monitoring	Selective	2018	APHA	UK	B1	1730	ERS16011480	ERZ19638332
1115	4055_spades	Poultry	Faecal	National monitoring	Selective	2018	APHA	UK	B1	1126	ERS16011481	ERZ19638337
1116	4061_spades	Poultry	Faecal	National monitoring	Selective	2018	APHA	UK	A	398	ERS16008616	ERZ19638342
1117	4090_spades	Poultry meat	Meat	National monitoring	Selective	2018	APHA	UK	G	117	ERS16008617	ERZ19638343
1118	4097_spades	Poultry	Faecal	National monitoring	Selective	2018	APHA	UK	A	1594	ERS16008618	ERZ19638347
1119	4100_spades	Poultry meat	Meat	National monitoring	Selective	2018	APHA	UK	G	117	ERS16008619	ERZ19638336
1120	4113_spades	Poultry	Faecal	National monitoring	Selective	2018	APHA	UK	E	57	ERS16008620	ERZ19638348
1121	4125_spades	Poultry meat	Meat	National monitoring	Selective	2018	APHA	UK	E	350	ERS16008621	ERZ19638368
1122	4127_spades	Poultry meat	Meat	National monitoring	Selective	2018	APHA	UK	G	117	ERS16008622	ERZ19638367
1123	4128_spades	Poultry meat	Meat	National monitoring	Selective	2018	APHA	UK	G	117	ERS16008623	ERZ19638373
1124	4129_spades	Poultry meat	Meat	National monitoring	Selective	2018	APHA	UK	A	2207	ERS16008624	ERZ19638377
1125	4130_spades	Poultry meat	Meat	National monitoring	Selective	2018	APHA	UK	A	10	ERS16008625	ERZ19638378
1126	4131_spades	Poultry meat	Meat	National monitoring	Selective	2018	APHA	UK	G	117	ERS16008626	ERZ19638379
1127	4132_spades	Poultry meat	Meat	National monitoring	Selective	2018	APHA	UK	G	117	ERS16008627	ERZ19638380
1128	4133_spades	Poultry meat	Meat	National monitoring	Selective	2018	APHA	UK	B1	602	ERS16008628	ERZ19638365
1129	4134_spades	Poultry meat	Meat	National monitoring	Selective	2018	APHA	UK	B1	602	ERS16008629	ERZ19638612
1130	4135_spades	Poultry meat	Meat	National monitoring	Selective	2018	APHA	UK	E	350	ERS16008630	ERZ19638382
1131	4136_spades	Poultry meat	Meat	National monitoring	Selective	2018	APHA	UK	E	350	ERS16008631	ERZ19638389
1132	4137_spades	Poultry meat	Meat	National monitoring	Selective	2018	APHA	UK	E	57	ERS16008632	ERZ19638392
1133	4138_spades	Poultry meat	Meat	National monitoring	Selective	2018	APHA	UK	E	57	ERS16008633	ERZ19638394
1134	4139_spades	Poultry meat	Meat	National monitoring	Selective	2018	APHA	UK	A	1594	ERS16008634	ERZ19638396
1135	4143_spades	Poultry	Faecal	National monitoring	Selective	2018	APHA	UK	A	2040	ERS16008635	ERZ19638402
1136	4161_spades	Poultry	Faecal	National monitoring	Selective	2018	APHA	UK	E	57	ERS16008636	ERZ19638393
1137	4162_spades	Poultry	Faecal	National monitoring	Selective	2018	APHA	UK	E	57	ERS16008637	ERZ19638406
1138	4163_spades	Poultry	Faecal	National monitoring	Selective	2018	APHA	UK	A	1594	ERS16008638	ERZ19638405
1139	4166_spades	Poultry meat	Meat	National monitoring	Selective	2018	APHA	UK	E	57	ERS16008639	ERZ19638478
1140	4167_spades	Poultry meat	Meat	National monitoring	Selective	2018	APHA	UK	E	57	ERS16008640	ERZ19638417
1141	4173_spades	Poultry meat	Meat	National monitoring	Selective	2018	APHA	UK	F	4994	ERS16008641	ERZ19638418
1142	4174_spades	Poultry meat	Meat	National monitoring	Selective	2018	APHA	UK	B1	4038	ERS16008642	ERZ19638416
1143	4175_spades	Poultry meat	Meat	National monitoring	Selective	2018	APHA	UK	B1	4038	ERS16008643	ERZ19638419
1144	4182_spades	Poultry	Faecal	National monitoring	Selective	2018	APHA	UK	A	2040	ERS16008644	ERZ19638420
1145	4183_spades	Poultry	Faecal	National monitoring	Selective	2018	APHA	UK	A	2040	ERS16008645	ERZ19638423
1146	4-2016-40-14821_S17_L007_pilon_spades	Poultry	Faecal	Longitudinal study	Selective	2016	NVI	Norway	A	6635	ERS16008646	ERZ19638539
1147	4-2016-40-16262_S73_pilon_spades	Poultry	Faecal	Longitudinal study	Selective	2016	NVI	Norway	E	57	ERS16008647	ERZ19638425
1148	4208_spades	Poultry meat	Meat	National monitoring	Selective	2018	APHA	UK	A	1594	ERS16008648	ERZ19638424
1149	4209_spades	Poultry meat	Meat	National monitoring	Selective	2018	APHA	UK	B2	355	ERS16008649	ERZ19638455
1150	4240_spades	Poultry meat	Meat	National monitoring	Selective	2018	APHA	UK	G	117	ERS16008650	ERZ19638426
1151	4241_spades	Poultry meat	Meat	National monitoring	Selective	2018	APHA	UK	G	117	ERS16008651	ERZ19638437
1152	4242_spades	Poultry meat	Meat	National monitoring	Selective	2018	APHA	UK	B1	101	ERS16008652	ERZ19638438
1153	4243_spades	Poultry meat	Meat	National monitoring	Selective	2018	APHA	UK	B1	101	ERS16008653	ERZ19638452
1154	4256_spades	Poultry	Faecal	National monitoring	Selective	2018	APHA	UK	D	8262	ERS16008654	ERZ19638453
1155	4295_spades	Poultry	Faecal	National monitoring	Selective	2018	APHA	UK	A	1594	ERS16008655	ERZ19638454
1156	4299_spades	Poultry	Faecal	National monitoring	Selective	2018	APHA	UK	A	1585	ERS16008656	ERZ19638451
1157	4300_spades	Poultry meat	Meat	National monitoring	Selective	2018	APHA	UK	E	350	ERS16008657	ERZ19638494
1158	4301_spades	Poultry meat	Meat	National monitoring	Selective	2018	APHA	UK	B1	4162	ERS16008658	ERZ19638456
1159	4302_spades	Poultry meat	Meat	National monitoring	Selective	2018	APHA	UK	A	93	ERS16008659	ERZ19638460
1160	4320_spades	Pig	Faecal	National monitoring	Selective	2019	APHA	UK	C	410	ERS16010459	ERZ19638461
1161	4324_spades	Pig	Faecal	National monitoring	Selective	2019	APHA	UK	C	369	ERS16010460	ERZ19638468
1162	4330_spades	Pig	Faecal	National monitoring	Selective	2019	APHA	UK	D	394	ERS16010461	ERZ19638482
1163	4331_spades	Pig	Faecal	National monitoring	Selective	2019	APHA	UK	D	394	ERS16010462	ERZ19638489
1164	4335_spades	Pig	Faecal	National monitoring	Selective	2019	APHA	UK	B1	156	ERS16010463	ERZ19638448
1165	4336_spades	Pig	Faecal	National monitoring	Selective	2019	APHA	UK	B1	10	ERS16010464	ERZ19638565
1166	4338_spades	Pig	Faecal	National monitoring	Selective	2019	APHA	UK	A	398	ERS16010465	ERZ19638541
1167	4339_spades	Pig	Faecal	National monitoring	Selective	2019	APHA	UK	B2	131	ERS16010466	ERZ19638566
1168	4457_spades	Pig	Faecal	National monitoring	Selective	2019	APHA	UK	D	69	ERS16010467	ERZ19638508
1169	4458_spades	Pig	Faecal	National monitoring	Selective	2019	APHA	UK	D	69	ERS16010468	ERZ19638507
1170	4466_spades	Pig	Faecal	National monitoring	Selective	2019	APHA	UK	C	88	ERS16010469	ERZ19638579
1171	4467_spades	Pig	Faecal	National monitoring	Selective	2019	APHA	UK	C	88	ERS16010470	ERZ19638527
1172	4492_spades	Pork	Meat	National monitoring	Selective	2019	APHA	UK	A	10	ERS16011431	ERZ19638528
1173	4496_spades	Pig	Faecal	National monitoring	Selective	2019	APHA	UK	A	48	ERS16010471	ERZ19638532
1174	4497_spades	Pig	Faecal	National monitoring	Selective	2019	APHA	UK	B1	58	ERS16010472	ERZ19638536
1175	4506_spades	Pig	Faecal	National monitoring	Selective	2019	APHA	UK	B1	3321	ERS16010473	ERZ19638535
1176	4507_spades	Pig	Faecal	National monitoring	Selective	2019	APHA	UK	B1	3321	ERS16010474	ERZ19638537
1177	4539_spades	Pig	Faecal	National monitoring	Selective	2019	APHA	UK	B1	101	ERS16010475	ERZ19638538
1178	4540_spades	Pig	Faecal	National monitoring	Selective	2019	APHA	UK	B1	101	ERS16010476	ERZ19638540
1179	4547_spades	Pig	Faecal	National monitoring	Selective	2019	APHA	UK	B1	910	ERS16010477	ERZ19638542
1180	4548_spades	Pig	Faecal	National monitoring	Selective	2019	APHA	UK	A	10	ERS16010478	ERZ19638546
1181	4549_spades	Pig	Faecal	National monitoring	Selective	2019	APHA	UK	A	10	ERS16010479	ERZ19638592
1182	4555_spades	Pig	Faecal	National monitoring	Selective	2019	APHA	UK	B1	101	ERS16010480	ERZ19638559
1183	4556_spades	Pig	Faecal	National monitoring	Selective	2019	APHA	UK	B1	58	ERS16010481	ERZ19638560
1184	4558_spades	Pork	Meat	National monitoring	Selective	2019	APHA	UK	G	117	ERS16011432	ERZ19638561
1185	4568_spades	Pork	Meat	National monitoring	Selective	2019	APHA	UK	B1	101	ERS16011433	ERZ19638562
1186	4569_spades	Pork	Meat	National monitoring	Selective	2019	APHA	UK	B1	11165	ERS16011434	ERZ19638563
1187	4571_spades	Pig	Faecal	National monitoring	Selective	2019	APHA	UK	C	88	ERS16010482	ERZ19638564
1188	4572_spades	Pig	Faecal	National monitoring	Selective	2019	APHA	UK	B1	101	ERS16010483	ERZ19638575
1189	4577_spades	Pig	Faecal	National monitoring	Selective	2019	APHA	UK	C	369	ERS16010484	ERZ19638584
1190	4578_spades	Pig	Faecal	National monitoring	Selective	2019	APHA	UK	A	10	ERS16010485	ERZ19638583
1191	4580_spades	Pig	Faecal	National monitoring	Selective	2019	APHA	UK	B1	101	ERS16010486	ERZ19638591
1192	4581_spades	Pig	Faecal	National monitoring	Selective	2019	APHA	UK	B1	101	ERS16010487	ERZ19638594
1193	4588_spades	Pig	Faecal	National monitoring	Selective	2019	APHA	UK	B1	453	ERS16010488	ERZ19638610
1194	4589_spades	Pork	Meat	National monitoring	Selective	2019	APHA	UK	A	10	ERS16011435	ERZ19638611
1195	4595_spades	Pig	Faecal	National monitoring	Selective	2019	APHA	UK	D	69	ERS16010489	ERZ19638593
1196	4596_spades	Pig	Faecal	National monitoring	Selective	2019	APHA	UK	C	88	ERS16010490	ERZ19638613
1197	4599_spades	Pig	Faecal	National monitoring	Selective	2019	APHA	UK	B1	101	ERS16010491	ERZ19638614
1198	45mccctx2015_spades	Pig	Faecal	National monitoring	Selective	2015	APHA	UK	D	3776	ERS16010492	ERZ19638618
1199	4600_spades	Pig	Faecal	National monitoring	Selective	2019	APHA	UK	B1	101	ERS16010493	ERZ19638617
1200	4607_spades	Pig	Faecal	National monitoring	Selective	2019	APHA	UK	G	117	ERS16010494	ERZ19638619
1201	4608_spades	Pig	Faecal	National monitoring	Selective	2019	APHA	UK	G	117	ERS16010495	ERZ19638620
1202	4612_spades	Pig	Faecal	National monitoring	Selective	2019	APHA	UK	G	117	ERS16010496	ERZ19638621
1203	4613_spades	Pig	Faecal	National monitoring	Selective	2019	APHA	UK	G	117	ERS16010497	ERZ19638629
1204	4616_spades	Pig	Faecal	National monitoring	Selective	2019	APHA	UK	B2	136	ERS16010498	ERZ19638628
1205	4617_spades	Pig	Faecal	National monitoring	Selective	2019	APHA	UK	A	744	ERS16010499	ERZ19638760
1206	4619_spades	Pig	Faecal	National monitoring	Selective	2019	APHA	UK	B1	101	ERS16010500	ERZ19638636
1207	4620_spades	Pig	Faecal	National monitoring	Selective	2019	APHA	UK	B1	101	ERS16010501	ERZ19638637
1208	4623_spades	Pig	Faecal	National monitoring	Selective	2019	APHA	UK	B1	1308	ERS16010502	ERZ19638638
1209	4627_spades	Pig	Faecal	National monitoring	Selective	2019	APHA	UK	B1	295	ERS16010503	ERZ19638721
1210	4628_spades	Pig	Faecal	National monitoring	Selective	2019	APHA	UK	B1	295	ERS16010504	ERZ19638653
1211	4636_spades	Pig	Faecal	National monitoring	Selective	2019	APHA	UK	A	10	ERS16010505	ERZ19638654
1212	4637_spades	Pig	Faecal	National monitoring	Selective	2019	APHA	UK	B1	101	ERS16010506	ERZ19638711
1213	4638_spades	Pig	Faecal	National monitoring	Selective	2019	APHA	UK	B1	ND	ERS16010507	ERZ19638659
1214	4639_spades	Pig	Faecal	National monitoring	Selective	2019	APHA	UK	C	88	ERS16010508	ERZ19638646
1215	4640_spades	Pig	Faecal	National monitoring	Selective	2019	APHA	UK	D	38	ERS16010509	ERZ19638645
1216	4644_spades	Pig	Faecal	National monitoring	Selective	2019	APHA	UK	B1	58	ERS16010510	ERZ19638667
1217	4645_spades	Pig	Faecal	National monitoring	Selective	2019	APHA	UK	B1	58	ERS16010511	ERZ19638665
1218	4660_spades	Pig	Faecal	National monitoring	Selective	2019	APHA	UK	B1	58	ERS16010512	ERZ19638666
1219	4663_spades	Pig	Faecal	National monitoring	Selective	2019	APHA	UK	A	48	ERS16010513	ERZ19638674
1220	4664_spades	Pig	Faecal	National monitoring	Selective	2019	APHA	UK	A	3205	ERS16010514	ERZ19638677
1221	4670_spades	Pig	Faecal	National monitoring	Selective	2019	APHA	UK	A	3205	ERS16010515	ERZ19638687
1222	4671_spades	Pig	Faecal	National monitoring	Selective	2019	APHA	UK	A	93	ERS16010516	ERZ19638690
1223	4675_spades	Pig	Faecal	National monitoring	Selective	2019	APHA	UK	C	88	ERS16010517	ERZ19638689
1224	4680_spades	Pork	Meat	National monitoring	Selective	2019	APHA	UK	C	410	ERS16011436	ERZ19638707
1225	4705_spades	Pig	Faecal	National monitoring	Selective	2019	APHA	UK	B1	101	ERS16010518	ERZ19638703
1226	4706_spades	Pig	Faecal	National monitoring	Selective	2019	APHA	UK	B1	101	ERS16010519	ERZ19638712
1227	4715_spades	Pig	Faecal	National monitoring	Selective	2019	APHA	UK	B1	5285	ERS16010520	ERZ19638713
1228	4716_spades	Pig	Faecal	National monitoring	Selective	2019	APHA	UK	B1	453	ERS16010521	ERZ19638718
1229	4724_spades	Pig	Faecal	National monitoring	Selective	2019	APHA	UK	A	10	ERS16010522	ERZ19638715
1230	4726_spades	Pig	Faecal	National monitoring	Selective	2019	APHA	UK	A	1771	ERS16010523	ERZ19638716
1231	4727_spades	Pig	Faecal	National monitoring	Selective	2019	APHA	UK	A	1771	ERS16010524	ERZ19638717
1232	4752_spades	Pig	Faecal	National monitoring	Selective	2019	APHA	UK	A	542	ERS16010525	ERZ19638719
1233	4755_spades	Pig	Faecal	National monitoring	Selective	2019	APHA	UK	G	117	ERS16010526	ERZ19638720
1234	4763_spades	Pig	Faecal	National monitoring	Selective	2019	APHA	UK	C	88	ERS16010527	ERZ19638722
1235	4767_spades	Pig	Faecal	National monitoring	Selective	2019	APHA	UK	B1	1308	ERS16010528	ERZ19638723
1236	4783_spades	Pork	Meat	National monitoring	Selective	2019	APHA	UK	C	88	ERS16011437	ERZ19638714
1237	4803_spades	Pig	Faecal	National monitoring	Selective	2019	APHA	UK	D	2964	ERS16010529	ERZ19638725
1238	4832_spades	Pig	Faecal	National monitoring	Selective	2019	APHA	UK	C	88	ERS16010530	ERZ19638759
1239	4833_spades	Pig	Faecal	National monitoring	Selective	2019	APHA	UK	C	88	ERS16010531	ERZ19638728
1240	4858_spades	Pig	Faecal	National monitoring	Selective	2019	APHA	UK	B1	2016	ERS16010532	ERZ20455977
1241	4859_spades	Pig	Faecal	National monitoring	Selective	2019	APHA	UK	C	23	ERS16010533	ERZ20455976
1242	4860_spades	Pig	Faecal	National monitoring	Selective	2019	APHA	UK	A	2496	ERS16010534	ERZ20455975
1243	4861_spades	Pig	Faecal	National monitoring	Selective	2019	APHA	UK	B1	641	ERS16010535	ERZ20455974
1244	4862_spades	Pig	Faecal	National monitoring	Selective	2019	APHA	UK	C	23	ERS16010536	ERZ20455987
1245	4863_spades	Pig	Faecal	National monitoring	Selective	2019	APHA	UK	C	88	ERS16010537	ERZ20455978
1246	4864_spades	Pig	Faecal	National monitoring	Selective	2019	APHA	UK	B1	683	ERS16010538	ERZ20455972
1247	4865_spades	Pig	Faecal	National monitoring	Selective	2019	APHA	UK	B1	154	ERS16010539	ERZ20455973
1248	4866_spades	Pig	Faecal	National monitoring	Selective	2019	APHA	UK	G	117	ERS16010540	ERZ20455967
1249	4867_spades	Pig	Faecal	National monitoring	Selective	2019	APHA	UK	B1	224	ERS16010541	ERZ20455979
1250	4868_spades	Pig	Faecal	National monitoring	Selective	2019	APHA	UK	C	88	ERS16010542	ERZ20455989
1251	4869_spades	Pig	Faecal	National monitoring	Selective	2019	APHA	UK	C	23	ERS16010543	ERZ20455984
1252	4870_spades	Pig	Faecal	National monitoring	Selective	2019	APHA	UK	C	10973	ERS16010544	ERZ20456002
1253	4871_spades	Pig	Faecal	National monitoring	Selective	2019	APHA	UK	A	48	ERS16010545	ERZ20456003
1254	4872_spades	Pig	Faecal	National monitoring	Selective	2019	APHA	UK	A	1771	ERS16010546	ERZ20455991
1255	4873_spades	Pig	Faecal	National monitoring	Selective	2019	APHA	UK	G	117	ERS16010547	ERZ20455990
1256	4874_spades	Pig	Faecal	National monitoring	Selective	2019	APHA	UK	A	206	ERS16010548	ERZ20455996
1257	4875_spades	Pig	Faecal	National monitoring	Selective	2019	APHA	UK	A	ND	ERS16010549	ERZ20455993
1258	4876_spades	Pig	Faecal	National monitoring	Selective	2019	APHA	UK	B1	20	ERS16010550	ERZ20455985
1259	5-2016-40-14849_S18_L007_pilon_spades	Poultry	Faecal	Longitudinal study	Selective	2016	NVI	Norway	G	1158	ERS16008660	ERZ19638771
1260	53mccctx2015_spades	Pig	Faecal	National monitoring	Selective	2015	APHA	UK	A	1139	ERS16010551	ERZ19638770
1261	54mccctx2015_spades	Pig	Faecal	National monitoring	Selective	2015	APHA	UK	C	410	ERS16010552	ERZ19638775
1262	57mccctx2015_spades	Pig	Faecal	National monitoring	Selective	2015	APHA	UK	B1	5415	ERS16010553	ERZ19638773
1263	5-MAR	Human	UTI	Longitudinal study	Non-selective	2019	NVI	Norway	B2	127	ERS16009274	ERZ19635138
1264	60mccctx2015_spades	Pig	Faecal	National monitoring	Selective	2015	APHA	UK	G	117	ERS16010554	ERZ19638814
1265	6-2016-40-16014_S19_L007_pilon_spades	Poultry	Faecal	Longitudinal study	Selective	2016	NVI	Norway	D	38	ERS16008661	ERZ19638803
1266	6-2016-40-16990_S121_pilon_spades	Poultry	Faecal	Longitudinal study	Selective	2016	NVI	Norway	E	57	ERS16008662	ERZ19638801
1267	64mccctx2015_spades	Pig	Faecal	National monitoring	Selective	2015	APHA	UK	D	38	ERS16010555	ERZ19638802
1268	69mccctx2015_spades	Pig	Faecal	National monitoring	Selective	2015	APHA	UK	B1	101	ERS16010556	ERZ19638804
1269	7-2016-40-16572_S20_L007_pilon_spades	Poultry	Faecal	Longitudinal study	Selective	2016	NVI	Norway	B2	429	ERS16008663	ERZ19638806
1270	8-2016-40-15715_S21_L007_pilon_spades	Poultry	Faecal	Longitudinal study	Selective	2016	NVI	Norway	B2	429	ERS16008664	ERZ19638807
1271	83mccctx2015_spades	Pig	Faecal	National monitoring	Selective	2015	APHA	UK	B1	641	ERS16010557	ERZ19638805
1272	86mccctx2015_spades	Pig	Faecal	National monitoring	Selective	2015	APHA	UK	C	88	ERS16010558	ERZ19638809
1273	89mccctx2015_spades	Pig	Faecal	National monitoring	Selective	2015	APHA	UK	A	3014	ERS16010559	ERZ19638812
1274	9-2016-40-15403_S22_L007_pilon_spades	Poultry	Faecal	Longitudinal study	Selective	2016	NVI	Norway	B1	442	ERS16008665	ERZ19638856
1275	94mccctx2015_spades	Pig	Faecal	National monitoring	Selective	2015	APHA	UK	C	88	ERS16010560	ERZ19638863
1276	99mccctx2015_spades	Pig	Faecal	National monitoring	Selective	2015	APHA	UK	C	88	ERS16010561	ERZ19638878
1277	9-APR	Human	UTI	Longitudinal study	Non-selective	2019	NVI	Norway	B2	73	ERS16009275	ERZ19635158
1278	ARDIG100	Human	UTI	Longitudinal study	Non-selective	2019	IP	France	B2	73	ERS16009278	ERZ19638873
1279	ARDIG101	Human	UTI	Longitudinal study	Non-selective	2019	IP	France	F	59	ERS16009279	ERZ19638880
1280	ARDIG102	Human	UTI	Longitudinal study	Non-selective	2019	IP	France	B2	2613	ERS16009280	ERZ19638881
1281	ARDIG103	Human	UTI	Longitudinal study	Non-selective	2019	IP	France	B2	127	ERS16009281	ERZ19638891
1282	ARDIG104	Human	UTI	Longitudinal study	Non-selective	2019	IP	France	B2	12883	ERS16009282	ERZ19638890
1283	ARDIG105	Human	UTI	Longitudinal study	Non-selective	2019	IP	France	B2	404	ERS16009283	ERZ19638892
1284	ARDIG106	Human	UTI	Longitudinal study	Non-selective	2019	IP	France	B2	14	ERS16009284	ERZ19638895
1285	ARDIG107	Human	UTI	Longitudinal study	Non-selective	2019	IP	France	B2	80	ERS16009285	ERZ19638900
1286	ARDIG108	Human	UTI	Longitudinal study	Non-selective	2019	IP	France	B2	73	ERS16009286	ERZ19638971
1287	ARDIG109	Human	UTI	Longitudinal study	Non-selective	2019	IP	France	B2	14	ERS16009287	ERZ19638897
1288	ARDIG10	Human	UTI	Longitudinal study	Non-selective	2019	IP	France	B2	141	ERS16009277	ERZ19638899
1289	ARDIG110	Human	UTI	Longitudinal study	Non-selective	2019	IP	France	B2	73	ERS16009289	ERZ19638902
1290	ARDIG111	Human	UTI	Longitudinal study	Non-selective	2019	IP	France	B2	127	ERS16009290	ERZ19638903
1291	ARDIG112	Human	UTI	Longitudinal study	Non-selective	2019	IP	France	B2	73	ERS16009291	ERZ19639116
1292	ARDIG113	Human	UTI	Longitudinal study	Non-selective	2019	IP	France	B2	73	ERS16009292	ERZ19638964
1293	ARDIG114	Human	UTI	Longitudinal study	Non-selective	2019	IP	France	D	720	ERS16009293	ERZ19638978
1294	ARDIG115	Human	UTI	Longitudinal study	Non-selective	2019	IP	France	B2	404	ERS16009294	ERZ19638979
1295	ARDIG116	Human	UTI	Longitudinal study	Non-selective	2019	IP	France	B2	12	ERS16009295	ERZ19638958
1296	ARDIG117	Human	UTI	Longitudinal study	Non-selective	2019	IP	France	B1	131	ERS16009296	ERZ19638981
1297	ARDIG118	Human	UTI	Longitudinal study	Non-selective	2019	IP	France	B1	141	ERS16009297	ERZ19638985
1298	ARDIG119	Human	UTI	Longitudinal study	Non-selective	2019	IP	France	B1	73	ERS16009298	ERZ19638962
1299	ARDIG11	Human	UTI	Longitudinal study	Non-selective	2019	IP	France	B2	58	ERS16009288	ERZ19639040
1300	ARDIG120	Human	UTI	Longitudinal study	Non-selective	2019	IP	France	B2	131	ERS16009300	ERZ19638986
1301	ARDIG123	Human	UTI	Longitudinal study	Non-selective	2019	IP	France	B2	95	ERS16009301	ERZ19638987
1302	ARDIG124	Human	UTI	Longitudinal study	Non-selective	2019	IP	France	B2	73	ERS16009302	ERZ19638967
1303	ARDIG125	Human	UTI	Longitudinal study	Non-selective	2019	IP	France	B2	131	ERS16009303	ERZ19638984
1304	ARDIG126	Human	UTI	Longitudinal study	Non-selective	2019	IP	France	D	69	ERS16009304	ERZ19638989
1305	ARDIG127	Human	UTI	Longitudinal study	Non-selective	2019	IP	France	B2	95	ERS16009305	ERZ19638988
1306	ARDIG128	Human	UTI	Longitudinal study	Non-selective	2019	IP	France	D	362	ERS16009306	ERZ19639011
1307	ARDIG129	Human	UTI	Longitudinal study	Non-selective	2019	IP	France	B2	73	ERS16009307	ERZ19639023
1308	ARDIG12	Human	UTI	Longitudinal study	Non-selective	2019	IP	France	B1	210	ERS16009299	ERZ19639022
1309	ARDIG130	Human	UTI	Longitudinal study	Non-selective	2019	IP	France	A	3478	ERS16009309	ERZ19639073
1310	ARDIG131	Human	UTI	Longitudinal study	Non-selective	2019	IP	France	B2	706	ERS16009310	ERZ19639046
1311	ARDIG132	Human	UTI	Longitudinal study	Non-selective	2019	IP	France	G	117	ERS16009311	ERZ19639012
1312	ARDIG133	Human	UTI	Longitudinal study	Non-selective	2019	IP	France	B2	73	ERS16009312	ERZ19639047
1313	ARDIG134	Human	UTI	Longitudinal study	Non-selective	2019	IP	France	B2	43	ERS16009313	ERZ19639048
1314	ARDIG135	Human	UTI	Longitudinal study	Non-selective	2019	IP	France	B2	131	ERS16009314	ERZ19639050
1315	ARDIG136	Human	UTI	Longitudinal study	Non-selective	2019	IP	France	B2	14	ERS16009315	ERZ19639049
1316	ARDIG137	Human	UTI	Longitudinal study	Non-selective	2019	IP	France	B2	1640	ERS16009316	ERZ19639117
1317	ARDIG138	Human	UTI	Longitudinal study	Non-selective	2019	IP	France	B2	12	ERS16009317	ERZ19639027
1318	ARDIG139	Human	UTI	Longitudinal study	Non-selective	2019	IP	France	B2	10	ERS16009318	ERZ19639052
1319	ARDIG13	Human	UTI	Longitudinal study	Non-selective	2019	IP	France	B1	131	ERS16009308	ERZ19639055
1320	ARDIG140	Human	UTI	Longitudinal study	Non-selective	2019	IP	France	B1	58	ERS16009320	ERZ19639063
1321	ARDIG141	Human	UTI	Longitudinal study	Non-selective	2019	IP	France	B2	73	ERS16009321	ERZ19639065
1322	ARDIG142	Human	UTI	Longitudinal study	Non-selective	2019	IP	France	B2	131	ERS16009322	ERZ19639066
1323	ARDIG143	Human	UTI	Longitudinal study	Non-selective	2019	IP	France	B2	357	ERS16009323	ERZ19639067
1324	ARDIG144	Human	UTI	Longitudinal study	Non-selective	2019	IP	France	B1	1157	ERS16009324	ERZ19639068
1325	ARDIG145	Human	UTI	Longitudinal study	Non-selective	2019	IP	France	B2	73	ERS16009325	ERZ19639072
1326	ARDIG146	Human	UTI	Longitudinal study	Non-selective	2019	IP	France	B2	14	ERS16009326	ERZ19639056
1327	ARDIG148	Human	UTI	Longitudinal study	Non-selective	2019	IP	France	D	69	ERS16009327	ERZ19639060
1328	ARDIG149	Human	UTI	Longitudinal study	Non-selective	2019	IP	France	B2	1276	ERS16009328	ERZ19639077
1329	ARDIG14	Human	UTI	Longitudinal study	Non-selective	2019	IP	France	B2	73	ERS16009319	ERZ19639085
1330	ARDIG150	Human	UTI	Longitudinal study	Non-selective	2019	IP	France	B2	95	ERS16009330	ERZ19639084
1331	ARDIG151	Human	UTI	Longitudinal study	Non-selective	2019	IP	France	B2	127	ERS16009331	ERZ19639088
1332	ARDIG152	Human	UTI	Longitudinal study	Non-selective	2019	IP	France	B2	104	ERS16009332	ERZ19639087
1333	ARDIG153	Human	UTI	Longitudinal study	Non-selective	2019	IP	France	B2	73	ERS16009333	ERZ19639103
1334	ARDIG154	Human	UTI	Longitudinal study	Non-selective	2019	IP	France	B2	12888	ERS16009334	ERZ19639107
1335	ARDIG155	Human	UTI	Longitudinal study	Non-selective	2019	IP	France	A	756	ERS16009335	ERZ19639243
1336	ARDIG156	Human	UTI	Longitudinal study	Non-selective	2019	IP	France	B2	141	ERS16009336	ERZ19639110
1337	ARDIG157	Human	UTI	Longitudinal study	Non-selective	2019	IP	France	B1	162	ERS16009337	ERZ19639118
1338	ARDIG158	Human	UTI	Longitudinal study	Non-selective	2019	IP	France	B2	404	ERS16009338	ERZ19639119
1339	ARDIG159	Human	UTI	Longitudinal study	Non-selective	2019	IP	France	C	88	ERS16009339	ERZ19639123
1340	ARDIG15	Human	UTI	Longitudinal study	Non-selective	2019	IP	France	B2	115	ERS16009329	ERZ19639126
1341	ARDIG160	Human	UTI	Longitudinal study	Non-selective	2019	IP	France	B2	141	ERS16009340	ERZ19639128
1342	ARDIG161	Human	UTI	Longitudinal study	Non-selective	2019	IP	France	B2	131	ERS16009341	ERZ19639108
1343	ARDIG162	Human	UTI	Longitudinal study	Non-selective	2019	IP	France	F	62	ERS16009342	ERZ19639144
1344	ARDIG163	Human	UTI	Longitudinal study	Non-selective	2019	IP	France	D	69	ERS16009343	ERZ19639145
1345	ARDIG164	Human	UTI	Longitudinal study	Non-selective	2019	IP	France	B2	73	ERS16009344	ERZ19639147
1346	ARDIG165	Human	UTI	Longitudinal study	Non-selective	2019	IP	France	B2	73	ERS16009345	ERZ19639150
1347	ARDIG166	Human	UTI	Longitudinal study	Non-selective	2019	IP	France	B2	550	ERS16009346	ERZ19639176
1348	ARDIG167	Human	UTI	Longitudinal study	Non-selective	2019	IP	France	B2	95	ERS16009347	ERZ19639182
1349	ARDIG168	Human	UTI	Longitudinal study	Non-selective	2019	IP	France	B2	12	ERS16009348	ERZ19639183
1350	ARDIG169	Human	UTI	Longitudinal study	Non-selective	2019	IP	France	A	12887	ERS16009349	ERZ19639184
1351	ARDIG170	Human	UTI	Longitudinal study	Non-selective	2019	IP	France	F	648	ERS16009351	ERZ19639201
1352	ARDIG171	Human	UTI	Longitudinal study	Non-selective	2019	IP	France	D	69	ERS16009352	ERZ19639205
1353	ARDIG172	Human	UTI	Longitudinal study	Non-selective	2019	IP	France	F	1722	ERS16009353	ERZ19639204
1354	ARDIG173	Human	UTI	Longitudinal study	Non-selective	2019	IP	France	B2	141	ERS16009354	ERZ19639206
1355	ARDIG174	Human	UTI	Longitudinal study	Non-selective	2019	IP	France	D	69	ERS16009355	ERZ19639207
1356	ARDIG175	Human	UTI	Longitudinal study	Non-selective	2019	IP	France	B2	95	ERS16009356	ERZ19639181
1357	ARDIG176	Human	UTI	Longitudinal study	Non-selective	2019	IP	France	D	69	ERS16009357	ERZ19639218
1358	ARDIG178	Human	UTI	Longitudinal study	Non-selective	2019	IP	France	A	58	ERS16009358	ERZ19639188
1359	ARDIG179	Human	UTI	Longitudinal study	Non-selective	2019	IP	France	B2	95	ERS16009359	ERZ19639190
1360	ARDIG17	Human	UTI	Longitudinal study	Non-selective	2019	IP	France	A	10	ERS16009350	ERZ19639189
1361	ARDIG180	Human	UTI	Longitudinal study	Non-selective	2019	IP	France	B2	141	ERS16009361	ERZ19639239
1362	ARDIG181	Human	UTI	Longitudinal study	Non-selective	2019	IP	France	B2	95	ERS16009362	ERZ19639255
1363	ARDIG182	Human	UTI	Longitudinal study	Non-selective	2019	IP	France	C	410	ERS16009363	ERZ19639257
1364	ARDIG183	Human	UTI	Longitudinal study	Non-selective	2019	IP	France	D	69	ERS16009364	ERZ19639267
1365	ARDIG184	Human	UTI	Longitudinal study	Non-selective	2019	IP	France	B2	127	ERS16009365	ERZ19639270
1366	ARDIG185	Human	UTI	Longitudinal study	Non-selective	2019	IP	France	B2	73	ERS16009366	ERZ19639272
1367	ARDIG186	Human	UTI	Longitudinal study	Non-selective	2019	IP	France	B2	144	ERS16009367	ERZ19639277
1368	ARDIG187	Human	UTI	Longitudinal study	Non-selective	2019	IP	France	B1	141	ERS16009368	ERZ19639278
1369	ARDIG188	Human	UTI	Longitudinal study	Non-selective	2019	IP	France	B1	73	ERS16009369	ERZ19639279
1370	ARDIG189	Human	UTI	Longitudinal study	Non-selective	2019	IP	France	B1	73	ERS16009370	ERZ19639291
1371	ARDIG18	Human	UTI	Longitudinal study	Non-selective	2019	IP	France	A	58	ERS16009360	ERZ19639290
1372	ARDIG190	Human	UTI	Longitudinal study	Non-selective	2019	IP	France	B2	141	ERS16009372	ERZ19639292
1373	ARDIG191	Human	UTI	Longitudinal study	Non-selective	2019	IP	France	A	10	ERS16009373	ERZ19639299
1374	ARDIG192	Human	UTI	Longitudinal study	Non-selective	2019	IP	France	B2	12	ERS16009374	ERZ19639293
1375	ARDIG193	Human	UTI	Longitudinal study	Non-selective	2019	IP	France	A	10	ERS16009375	ERZ19639373
1376	ARDIG194	Human	UTI	Longitudinal study	Non-selective	2019	IP	France	D	88	ERS16009376	ERZ19639316
1377	ARDIG195	Human	UTI	Longitudinal study	Non-selective	2019	IP	France	D	1193	ERS16009377	ERZ19639320
1378	ARDIG196	Human	UTI	Longitudinal study	Non-selective	2019	IP	France	D	354	ERS16009378	ERZ19639344
1379	ARDIG197	Human	UTI	Longitudinal study	Non-selective	2019	IP	France	D	93	ERS16009379	ERZ19639345
1380	ARDIG198	Human	UTI	Longitudinal study	Non-selective	2019	IP	France	D	95	ERS16009380	ERZ19639438
1381	ARDIG199	Human	UTI	Longitudinal study	Non-selective	2019	IP	France	D	3877	ERS16009381	ERZ19639359
1382	ARDIG19	Human	UTI	Longitudinal study	Non-selective	2019	IP	France	B1	131	ERS16009371	ERZ19639365
1383	ARDIG1	Human	UTI	Longitudinal study	Non-selective	2019	IP	France	B2	38	ERS16009276	ERZ19639375
1384	ARDIG200	Human	UTI	Longitudinal study	Non-selective	2019	IP	France	B2	131	ERS16009384	ERZ19639444
1385	ARDIG201	Human	UTI	Longitudinal study	Non-selective	2019	IP	France	D	69	ERS16009385	ERZ19639374
1386	ARDIG203	Human	UTI	Longitudinal study	Non-selective	2019	IP	France	D	8371	ERS16009386	ERZ19639378
1387	ARDIG204	Human	UTI	Longitudinal study	Non-selective	2019	IP	France	C	410	ERS16009387	ERZ19639376
1388	ARDIG205	Human	UTI	Longitudinal study	Non-selective	2019	IP	France	B2	421	ERS16009388	ERZ19639377
1389	ARDIG206	Human	UTI	Longitudinal study	Non-selective	2019	IP	France	A	3877	ERS16009389	ERZ19639379
1390	ARDIG207	Human	UTI	Longitudinal study	Non-selective	2019	IP	France	B2	131	ERS16009390	ERZ19639386
1391	ARDIG208	Human	UTI	Longitudinal study	Non-selective	2019	IP	France	B2	141	ERS16009391	ERZ19639406
1392	ARDIG209	Human	UTI	Longitudinal study	Non-selective	2019	IP	France	B2	421	ERS16009392	ERZ19639437
1393	ARDIG20	Human	UTI	Longitudinal study	Non-selective	2019	IP	France	D	131	ERS16009383	ERZ19639439
1394	ARDIG210	Human	UTI	Longitudinal study	Non-selective	2019	IP	France	C	410	ERS16009394	ERZ19639440
1395	ARDIG211	Human	UTI	Longitudinal study	Non-selective	2019	IP	France	B2	95	ERS16009395	ERZ19639453
1396	ARDIG212	Human	UTI	Longitudinal study	Non-selective	2019	IP	France	A	1091	ERS16009396	ERZ19639456
1397	ARDIG213	Human	UTI	Longitudinal study	Non-selective	2019	IP	France	D	69	ERS16009397	ERZ19639464
1398	ARDIG214	Human	UTI	Longitudinal study	Non-selective	2019	IP	France	B1	2163	ERS16009398	ERZ19639465
1399	ARDIG215	Human	UTI	Longitudinal study	Non-selective	2019	IP	France	B2	12886	ERS16009399	ERZ19639477
1400	ARDIG216	Human	UTI	Longitudinal study	Non-selective	2019	IP	France	B2	95	ERS16009400	ERZ19639468
1401	ARDIG217	Human	UTI	Longitudinal study	Non-selective	2019	IP	France	B2	12885	ERS16009401	ERZ19639467
1402	ARDIG218	Human	UTI	Longitudinal study	Non-selective	2019	IP	France	B2	144	ERS16009402	ERZ19639466
1403	ARDIG219	Human	UTI	Longitudinal study	Non-selective	2019	IP	France	B2	73	ERS16009403	ERZ19639472
1404	ARDIG21	Human	UTI	Longitudinal study	Non-selective	2019	IP	France	B2	95	ERS16009393	ERZ19639475
1405	ARDIG220	Human	UTI	Longitudinal study	Non-selective	2019	IP	France	B2	95	ERS16009405	ERZ19639490
1406	ARDIG221	Human	UTI	Longitudinal study	Non-selective	2019	IP	France	B1	58	ERS16009406	ERZ19639503
1407	ARDIG222	Human	UTI	Longitudinal study	Non-selective	2019	IP	France	B1	1730	ERS16009407	ERZ19639641
1408	ARDIG223	Human	UTI	Longitudinal study	Non-selective	2019	IP	France	B1	141	ERS16009408	ERZ19639512
1409	ARDIG224	Human	UTI	Longitudinal study	Non-selective	2019	IP	France	B1	73	ERS16009409	ERZ19639513
1410	ARDIG225	Human	UTI	Longitudinal study	Non-selective	2019	IP	France	B1	127	ERS16009410	ERZ19639518
1411	ARDIG226	Human	UTI	Longitudinal study	Non-selective	2019	IP	France	B1	73	ERS16009411	ERZ19639521
1412	ARDIG227	Human	UTI	Longitudinal study	Non-selective	2019	IP	France	B1	73	ERS16009412	ERZ19639522
1413	ARDIG228	Human	UTI	Longitudinal study	Non-selective	2019	IP	France	B1	940	ERS16009413	ERZ19639537
1414	ARDIG229	Human	UTI	Longitudinal study	Non-selective	2019	IP	France	B1	69	ERS16009414	ERZ19639531
1415	ARDIG22	Human	UTI	Longitudinal study	Non-selective	2019	IP	France	B2	295	ERS16009404	ERZ19639536
1416	ARDIG230	Human	UTI	Longitudinal study	Non-selective	2019	IP	France	U	420	ERS16009416	ERZ19639538
1417	ARDIG231	Human	UTI	Longitudinal study	Non-selective	2019	IP	France	G	117	ERS16009417	ERZ19639544
1418	ARDIG232	Human	UTI	Longitudinal study	Non-selective	2019	IP	France	D	69	ERS16009418	ERZ19639580
1419	ARDIG233	Human	UTI	Longitudinal study	Non-selective	2019	IP	France	B2	131	ERS16009419	ERZ19639540
1420	ARDIG234	Human	UTI	Longitudinal study	Non-selective	2019	IP	France	B2	12	ERS16009420	ERZ19639539
1421	ARDIG235	Human	UTI	Longitudinal study	Non-selective	2019	IP	France	B2	12	ERS16009421	ERZ19639548
1422	ARDIG236	Human	UTI	Longitudinal study	Non-selective	2019	IP	France	B1	2768	ERS16009422	ERZ19639607
1423	ARDIG237	Human	UTI	Longitudinal study	Non-selective	2019	IP	France	D	405	ERS16009423	ERZ19639571
1424	ARDIG238	Human	UTI	Longitudinal study	Non-selective	2019	IP	France	A	43	ERS16009424	ERZ19639570
1425	ARDIG239	Human	UTI	Longitudinal study	Non-selective	2019	IP	France	B2	141	ERS16009425	ERZ19639575
1426	ARDIG23	Human	UTI	Longitudinal study	Non-selective	2019	IP	France	B1	69	ERS16009415	ERZ19639579
1427	ARDIG240	Human	UTI	Longitudinal study	Non-selective	2019	IP	France	B2	73	ERS16009427	ERZ19639584
1428	ARDIG241	Human	UTI	Longitudinal study	Non-selective	2019	IP	France	B1	162	ERS16009428	ERZ19639591
1429	ARDIG242	Human	UTI	Longitudinal study	Non-selective	2019	IP	France	D	69	ERS16009429	ERZ19639594
1430	ARDIG243	Human	UTI	Longitudinal study	Non-selective	2019	IP	France	D	394	ERS16009430	ERZ19639592
1431	ARDIG244	Human	UTI	Longitudinal study	Non-selective	2019	IP	France	B2	95	ERS16009431	ERZ19639593
1432	ARDIG245	Human	UTI	Longitudinal study	Non-selective	2019	IP	France	D	70	ERS16009432	ERZ19639598
1433	ARDIG246	Human	UTI	Longitudinal study	Non-selective	2019	IP	France	B2	491	ERS16009433	ERZ19639597
1434	ARDIG247	Human	UTI	Longitudinal study	Non-selective	2019	IP	France	B2	95	ERS16009434	ERZ19639606
1435	ARDIG248	Human	UTI	Longitudinal study	Non-selective	2019	IP	France	A	10	ERS16009435	ERZ19639609
1436	ARDIG249	Human	UTI	Longitudinal study	Non-selective	2019	IP	France	B2	95	ERS16009436	ERZ19639633
1437	ARDIG24	Human	UTI	Longitudinal study	Non-selective	2019	IP	France	D	141	ERS16009426	ERZ19639634
1438	ARDIG250	Human	UTI	Longitudinal study	Non-selective	2019	IP	France	B2	69	ERS16009438	ERZ19639635
1439	ARDIG25	Human	UTI	Longitudinal study	Non-selective	2019	IP	France	B2	1193	ERS16009437	ERZ19639639
1440	ARDIG26	Human	UTI	Longitudinal study	Non-selective	2019	IP	France	D	973	ERS16009439	ERZ19639640
1441	ARDIG27	Human	UTI	Longitudinal study	Non-selective	2019	IP	France	D	38	ERS16009440	ERZ19639642
1442	ARDIG28	Human	UTI	Longitudinal study	Non-selective	2019	IP	France	B2	12	ERS16009441	ERZ19639671
1443	ARDIG29	Human	UTI	Longitudinal study	Non-selective	2019	IP	France	B2	569	ERS16009442	ERZ19639893
1444	ARDIG2	Human	UTI	Longitudinal study	Non-selective	2019	IP	France	D	10	ERS16009382	ERZ19639663
1445	ARDIG30	Human	UTI	Longitudinal study	Non-selective	2019	IP	France	B2	141	ERS16009444	ERZ19639664
1446	ARDIG31	Human	UTI	Longitudinal study	Non-selective	2019	IP	France	B2	73	ERS16009445	ERZ19639665
1447	ARDIG32	Human	UTI	Longitudinal study	Non-selective	2019	IP	France	D	3268	ERS16009446	ERZ19639667
1448	ARDIG33	Human	UTI	Longitudinal study	Non-selective	2019	IP	France	G	117	ERS16009447	ERZ19639674
1449	ARDIG34	Human	UTI	Longitudinal study	Non-selective	2019	IP	France	B2	131	ERS16009448	ERZ19639675
1450	ARDIG35	Human	UTI	Longitudinal study	Non-selective	2019	IP	France	B1	1049	ERS16009449	ERZ19840126
1451	ARDIG37	Human	UTI	Longitudinal study	Non-selective	2019	IP	France	D	38	ERS16009450	ERZ19639698
1452	ARDIG38	Human	UTI	Longitudinal study	Non-selective	2019	IP	France	B2	11804	ERS16009451	ERZ19639695
1453	ARDIG39	Human	UTI	Longitudinal study	Non-selective	2019	IP	France	D	69	ERS16009452	ERZ19639755
1454	ARDIG3	Human	UTI	Longitudinal study	Non-selective	2019	IP	France	A	1193	ERS16009443	ERZ19639711
1455	ARDIG40	Human	UTI	Longitudinal study	Non-selective	2019	IP	France	B2	12	ERS16009454	ERZ19639712
1456	ARDIG41	Human	UTI	Longitudinal study	Non-selective	2019	IP	France	D	349	ERS16009455	ERZ19639716
1457	ARDIG42	Human	UTI	Longitudinal study	Non-selective	2019	IP	France	B2	12	ERS16009456	ERZ19639715
1458	ARDIG43	Human	UTI	Longitudinal study	Non-selective	2019	IP	France	B2	127	ERS16009457	ERZ19640113
1459	ARDIG44	Human	UTI	Longitudinal study	Non-selective	2019	IP	France	C	88	ERS16009458	ERZ19639873
1460	ARDIG45	Human	UTI	Longitudinal study	Non-selective	2019	IP	France	B2	681	ERS16009459	ERZ19639717
1461	ARDIG46	Human	UTI	Longitudinal study	Non-selective	2019	IP	France	B2	95	ERS16009460	ERZ19639748
1462	ARDIG47	Human	UTI	Longitudinal study	Non-selective	2019	IP	France	B2	428	ERS16009461	ERZ19639749
1463	ARDIG48	Human	UTI	Longitudinal study	Non-selective	2019	IP	France	B2	127	ERS16009462	ERZ19639751
1464	ARDIG49	Human	UTI	Longitudinal study	Non-selective	2019	IP	France	B2	131	ERS16009463	ERZ19639750
1465	ARDIG4	Human	UTI	Longitudinal study	Non-selective	2019	IP	France	B2	131	ERS16009453	ERZ19639772
1466	ARDIG50	Human	UTI	Longitudinal study	Non-selective	2019	IP	France	B2	131	ERS16009465	ERZ19639747
1467	ARDIG51	Human	UTI	Longitudinal study	Non-selective	2019	IP	France	F	59	ERS16009466	ERZ19639791
1468	ARDIG52	Human	UTI	Longitudinal study	Non-selective	2019	IP	France	B2	12	ERS16009467	ERZ19639790
1469	ARDIG53	Human	UTI	Longitudinal study	Non-selective	2019	IP	France	B1	58	ERS16009468	ERZ19639793
1470	ARDIG54	Human	UTI	Longitudinal study	Non-selective	2019	IP	France	B2	127	ERS16009469	ERZ19639792
1471	ARDIG55	Human	UTI	Longitudinal study	Non-selective	2019	IP	France	B2	95	ERS16009470	ERZ19639761
1472	ARDIG56	Human	UTI	Longitudinal study	Non-selective	2019	IP	France	B2	14	ERS16009471	ERZ19639800
1473	ARDIG57	Human	UTI	Longitudinal study	Non-selective	2019	IP	France	B2	537	ERS16009472	ERZ19639818
1474	ARDIG58	Human	UTI	Longitudinal study	Non-selective	2019	IP	France	B2	83	ERS16009473	ERZ19639822
1475	ARDIG59	Human	UTI	Longitudinal study	Non-selective	2019	IP	France	B2	372	ERS16009474	ERZ19639819
1476	ARDIG5	Human	UTI	Longitudinal study	Non-selective	2019	IP	France	B2	58	ERS16009464	ERZ19639820
1477	ARDIG60	Human	UTI	Longitudinal study	Non-selective	2019	IP	France	D	1993	ERS16009476	ERZ19639821
1478	ARDIG61	Human	UTI	Longitudinal study	Non-selective	2019	IP	France	D	131	ERS16009477	ERZ19639889
1479	ARDIG62	Human	UTI	Longitudinal study	Non-selective	2019	IP	France	D	73	ERS16009478	ERZ19639806
1480	ARDIG63	Human	UTI	Longitudinal study	Non-selective	2019	IP	France	D	73	ERS16009479	ERZ19639845
1481	ARDIG64	Human	UTI	Longitudinal study	Non-selective	2019	IP	France	D	23	ERS16009480	ERZ19639867
1482	ARDIG65	Human	UTI	Longitudinal study	Non-selective	2019	IP	France	D	10	ERS16009481	ERZ19639868
1483	ARDIG66	Human	UTI	Longitudinal study	Non-selective	2019	IP	France	D	404	ERS16009482	ERZ19639877
1484	ARDIG67	Human	UTI	Longitudinal study	Non-selective	2019	IP	France	D	73	ERS16009483	ERZ19639874
1485	ARDIG68	Human	UTI	Longitudinal study	Non-selective	2019	IP	France	D	131	ERS16009484	ERZ19639878
1486	ARDIG69	Human	UTI	Longitudinal study	Non-selective	2019	IP	France	D	12	ERS16009485	ERZ19639885
1487	ARDIG6	Human	UTI	Longitudinal study	Non-selective	2019	IP	France	D	405	ERS16009475	ERZ19639904
1488	ARDIG70	Human	UTI	Longitudinal study	Non-selective	2019	IP	France	D	69	ERS16009487	ERZ19639902
1489	ARDIG71	Human	UTI	Longitudinal study	Non-selective	2019	IP	France	C	12882	ERS16009488	ERZ19639903
1490	ARDIG72	Human	UTI	Longitudinal study	Non-selective	2019	IP	France	B2	12	ERS16009489	ERZ19639908
1491	ARDIG73	Human	UTI	Longitudinal study	Non-selective	2019	IP	France	B1	12884	ERS16009490	ERZ19640061
1492	ARDIG74	Human	UTI	Longitudinal study	Non-selective	2019	IP	France	B2	73	ERS16009491	ERZ19639938
1493	ARDIG75	Human	UTI	Longitudinal study	Non-selective	2019	IP	France	B2	131	ERS16009492	ERZ19639953
1494	ARDIG76	Human	UTI	Longitudinal study	Non-selective	2019	IP	France	B2	73	ERS16009493	ERZ19639956
1495	ARDIG77	Human	UTI	Longitudinal study	Non-selective	2019	IP	France	B2	404	ERS16009494	ERZ19639957
1496	ARDIG78	Human	UTI	Longitudinal study	Non-selective	2019	IP	France	F	59	ERS16009495	ERZ19639955
1497	ARDIG79	Human	UTI	Longitudinal study	Non-selective	2019	IP	France	B1	58	ERS16009496	ERZ19639954
1498	ARDIG7	Human	UTI	Longitudinal study	Non-selective	2019	IP	France	D	453	ERS16009486	ERZ19639924
1499	ARDIG80	Human	UTI	Longitudinal study	Non-selective	2019	IP	France	D	405	ERS16009498	ERZ19639945
1500	ARDIG81	Human	UTI	Longitudinal study	Non-selective	2019	IP	France	A	10	ERS16009499	ERZ19639978
1501	ARDIG82	Human	UTI	Longitudinal study	Non-selective	2019	IP	France	B2	12	ERS16009500	ERZ19639993
1502	ARDIG83	Human	UTI	Longitudinal study	Non-selective	2019	IP	France	A	10	ERS16009501	ERZ19639997
1503	ARDIG84	Human	UTI	Longitudinal study	Non-selective	2019	IP	France	B2	131	ERS16009502	ERZ19639965
1504	ARDIG85	Human	UTI	Longitudinal study	Non-selective	2019	IP	France	D	69	ERS16009503	ERZ19640010
1505	ARDIG86	Human	UTI	Longitudinal study	Non-selective	2019	IP	France	B2	404	ERS16009504	ERZ19639971
1506	ARDIG87	Human	UTI	Longitudinal study	Non-selective	2019	IP	France	B2	14	ERS16009505	ERZ19640018
1507	ARDIG88	Human	UTI	Longitudinal study	Non-selective	2019	IP	France	B2	12	ERS16009506	ERZ19640019
1508	ARDIG89	Human	UTI	Longitudinal study	Non-selective	2019	IP	France	A	1485	ERS16009507	ERZ19640020
1509	ARDIG8	Human	UTI	Longitudinal study	Non-selective	2019	IP	France	B1	10	ERS16009497	ERZ19640027
1510	ARDIG90	Human	UTI	Longitudinal study	Non-selective	2019	IP	France	B2	968	ERS16009509	ERZ19640096
1511	ARDIG91	Human	UTI	Longitudinal study	Non-selective	2019	IP	France	B2	429	ERS16009510	ERZ19640028
1512	ARDIG92	Human	UTI	Longitudinal study	Non-selective	2019	IP	France	B2	95	ERS16009511	ERZ19640029
1513	ARDIG93	Human	UTI	Longitudinal study	Non-selective	2019	IP	France	B2	12	ERS16009512	ERZ19640017
1514	ARDIG94	Human	UTI	Longitudinal study	Non-selective	2019	IP	France	B2	127	ERS16009513	ERZ19640033
1515	ARDIG95	Human	UTI	Longitudinal study	Non-selective	2019	IP	France	D	69	ERS16009514	ERZ19640034
1516	ARDIG96	Human	UTI	Longitudinal study	Non-selective	2019	IP	France	A	10	ERS16009515	ERZ19640035
1517	ARDIG97	Human	UTI	Longitudinal study	Non-selective	2019	IP	France	D	362	ERS16009516	ERZ19640084
1518	ARDIG98	Human	UTI	Longitudinal study	Non-selective	2019	IP	France	D	69	ERS16009517	ERZ19640042
1519	ARDIG99	Human	UTI	Longitudinal study	Non-selective	2019	IP	France	B1	977	ERS16009518	ERZ19640043
1520	ARDIG9	Human	UTI	Longitudinal study	Non-selective	2019	IP	France	A	62	ERS16009508	ERZ19640051
1521	BRNI797_spades	Poultry	Faecal	National monitoring	Selective	2018	APHA	UK	A	7013	ERS16008666	ERZ19640059
1522	BRNI803_spades	Poultry	Faecal	National monitoring	Selective	2018	APHA	UK	C	23	ERS16008667	ERZ19640060
1523	BRNI811_spades	Poultry	Faecal	National monitoring	Selective	2018	APHA	UK	A	2040	ERS16008668	ERZ20455997
1524	BRNI834_spades	Poultry	Faecal	National monitoring	Selective	2018	APHA	UK	B1	949	ERS16008669	ERZ19640068
1525	BRNI847_spades	Poultry	Faecal	National monitoring	Selective	2018	APHA	UK	B1	949	ERS16008670	ERZ19640186
1526	BRNI848_spades	Poultry	Faecal	National monitoring	Selective	2018	APHA	UK	A	2040	ERS16008671	ERZ19640069
1527	ESBL-102_spades	Pig	Faecal	National monitoring	Selective	2015	APHA	UK	D	69	ERS16010563	ERZ19640070
1528	ESBL-103_spades	Pig	Faecal	National monitoring	Selective	2015	APHA	UK	B1	5341	ERS16010564	ERZ19640080
1529	ESBL-106_spades	Pig	Faecal	National monitoring	Selective	2015	APHA	UK	F	1722	ERS16010565	ERZ19640088
1530	ESBL-10_spades	Pig	Faecal	National monitoring	Selective	2015	APHA	UK	A	641	ERS16010562	ERZ19640426
1531	ESBL-111_spades	Pig	Faecal	National monitoring	Selective	2015	APHA	UK	B1	58	ERS16010566	ERZ19640091
1532	ESBL-115_spades	Pig	Faecal	National monitoring	Selective	2015	APHA	UK	B1	58	ERS16010567	ERZ19640095
1533	ESBL-118_spades	Pig	Faecal	National monitoring	Selective	2015	APHA	UK	A	10	ERS16010568	ERZ19640106
1534	ESBL-120_spades	Pig	Faecal	National monitoring	Selective	2015	APHA	UK	A	10	ERS16010569	ERZ19640109
1535	ESBL-123_spades	Pig	Faecal	National monitoring	Selective	2015	APHA	UK	A	1112	ERS16010570	ERZ19640108
1536	ESBL-125_spades	Pig	Faecal	National monitoring	Selective	2015	APHA	UK	B1	155	ERS16010571	ERZ19640107
1537	ESBL-136_spades	Pig	Faecal	National monitoring	Selective	2015	APHA	UK	D	3776	ERS16010572	ERZ19640114
1538	ESBL-138_spades	Pig	Faecal	National monitoring	Selective	2015	APHA	UK	B1	155	ERS16010573	ERZ19640118
1539	ESBL-139_spades	Pig	Faecal	National monitoring	Selective	2015	APHA	UK	D	3776	ERS16010574	ERZ19640134
1540	ESBL-142_spades	Pig	Faecal	National monitoring	Selective	2015	APHA	UK	C	10172	ERS16010575	ERZ19640153
1541	ESBL-143_spades	Pig	Faecal	National monitoring	Selective	2015	APHA	UK	B1	101	ERS16010576	ERZ19640155
1542	ESBL-144_spades	Pig	Faecal	National monitoring	Selective	2015	APHA	UK	A	1112	ERS16010577	ERZ19640158
1543	ESBL-149_spades	Pig	Faecal	National monitoring	Selective	2015	APHA	UK	A	10180	ERS16010578	ERZ19640173
1544	ESBL-150_spades	Pig	Faecal	National monitoring	Selective	2015	APHA	UK	B1	155	ERS16010579	ERZ19640175
1545	ESBL-153_spades	Pig	Faecal	National monitoring	Selective	2015	APHA	UK	C	23	ERS16010580	ERZ19640185
1546	ESBL-154_spades	Pig	Faecal	National monitoring	Selective	2015	APHA	UK	B1	641	ERS16010581	ERZ19640197
1547	ESBL-155_spades	Pig	Faecal	National monitoring	Selective	2015	APHA	UK	E	57	ERS16010582	ERZ19640200
1548	ESBL-163_spades	Pig	Faecal	National monitoring	Selective	2015	APHA	UK	B1	1167	ERS16010583	ERZ19640196
1549	ESBL-174_spades	Pig	Faecal	National monitoring	Selective	2015	APHA	UK	A	93	ERS16010584	ERZ19640199
1550	ESBL-177_spades	Pig	Faecal	National monitoring	Selective	2015	APHA	UK	B1	101	ERS16010585	ERZ19640208
1551	ESBL-181_spades	Pig	Faecal	National monitoring	Selective	2015	APHA	UK	E	57	ERS16010586	ERZ19640211
1552	ESBL-183_spades	Pig	Faecal	National monitoring	Selective	2015	APHA	UK	C	88	ERS16010587	ERZ19640214
1553	ESBL-188_spades	Pig	Faecal	National monitoring	Selective	2015	APHA	UK	B1	641	ERS16010588	ERZ19640215
1554	ESBL-189_spades	Pig	Faecal	National monitoring	Selective	2015	APHA	UK	D	3776	ERS16010589	ERZ19640219
1555	ESBL-195_spades	Pig	Faecal	National monitoring	Selective	2015	APHA	UK	F	4373	ERS16010590	ERZ19640220
1556	ESBL-196_spades	Pig	Faecal	National monitoring	Selective	2015	APHA	UK	D	69	ERS16010591	ERZ19640221
1557	ESBL-208_spades	Pig	Faecal	National monitoring	Selective	2015	APHA	UK	D	69	ERS16010592	ERZ19640230
1558	ESBL-216_spades	Pig	Faecal	National monitoring	Selective	2015	APHA	UK	E	57	ERS16010593	ERZ19640234
1559	ESBL-234_spades	Pig	Faecal	National monitoring	Selective	2015	APHA	UK	A	10	ERS16010594	ERZ19640240
1560	ESBL-250_spades	Pig	Faecal	National monitoring	Selective	2015	APHA	UK	B1	101	ERS16010595	ERZ19640244
1561	ESBL-255_spades	Pig	Faecal	National monitoring	Selective	2015	APHA	UK	E	57	ERS16010596	ERZ19640255
1562	ESBL-268_spades	Pig	Faecal	National monitoring	Selective	2015	APHA	UK	C	410	ERS16010597	ERZ19640256
1563	ESBL-270_spades	Pig	Faecal	National monitoring	Selective	2015	APHA	UK	C	23	ERS16010598	ERZ19640261
1564	ESBL-274_spades	Pig	Faecal	National monitoring	Selective	2015	APHA	UK	B1	101	ERS16010599	ERZ19640257
1565	ESBL-275_spades	Pig	Faecal	National monitoring	Selective	2015	APHA	UK	B1	2144	ERS16010600	ERZ19640258
1566	ESBL-281_spades	Pig	Faecal	National monitoring	Selective	2015	APHA	UK	B1	156	ERS16010601	ERZ19640267
1567	ESBL-283_spades	Pig	Faecal	National monitoring	Selective	2015	APHA	UK	E	57	ERS16010602	ERZ19640281
1568	ESBL-291_spades	Pig	Faecal	National monitoring	Selective	2015	APHA	UK	B1	2628	ERS16010603	ERZ19640282
1569	ESBL-293_spades	Pig	Faecal	National monitoring	Selective	2015	APHA	UK	B1	155	ERS16010604	ERZ19640283
1570	ESBL-298_spades	Pig	Faecal	National monitoring	Selective	2015	APHA	UK	A	10	ERS16010605	ERZ19640284
1571	ESBL-301_spades	Pig	Faecal	National monitoring	Selective	2015	APHA	UK	A	10	ERS16010606	ERZ19640288
1572	ESBL-304_spades	Pig	Faecal	National monitoring	Selective	2015	APHA	UK	A	3205	ERS16010607	ERZ19640310
1573	ESBL-305_spades	Pig	Faecal	National monitoring	Selective	2015	APHA	UK	B1	877	ERS16010608	ERZ19640311
1574	ESBL-308_spades	Pig	Faecal	National monitoring	Selective	2015	APHA	UK	B1	155	ERS16010609	ERZ19640315
1575	ESBL-315_spades	Pig	Faecal	National monitoring	Selective	2015	APHA	UK	A	3205	ERS16010610	ERZ19640316
1576	ESBL-317_spades	Pig	Faecal	National monitoring	Selective	2015	APHA	UK	C	88	ERS16010611	ERZ19640352
1577	ESBL-318_spades	Pig	Faecal	National monitoring	Selective	2015	APHA	UK	A	189	ERS16010612	ERZ19640354
1578	ESBL-321_spades	Pig	Faecal	National monitoring	Selective	2015	APHA	UK	A	44	ERS16010613	ERZ19640395
1579	ESBL-324_spades	Pig	Faecal	National monitoring	Selective	2015	APHA	UK	B1	877	ERS16010614	ERZ19640350
1580	ESBL-326_spades	Pig	Faecal	National monitoring	Selective	2015	APHA	UK	A	542	ERS16010615	ERZ19640356
1581	ESBL-327_spades	Pig	Faecal	National monitoring	Selective	2015	APHA	UK	A	716	ERS16010616	ERZ19640360
1582	ESBL-328_spades	Pig	Faecal	National monitoring	Selective	2015	APHA	UK	B1	75	ERS16010617	ERZ19640363
1583	ESBL-329_spades	Pig	Faecal	National monitoring	Selective	2015	APHA	UK	A	10	ERS16010618	ERZ19640364
1584	ESBL-330_spades	Pig	Faecal	National monitoring	Selective	2015	APHA	UK	C	88	ERS16010619	ERZ19640371
1585	ESBL-336_spades	Pig	Faecal	National monitoring	Selective	2015	APHA	UK	A	1684	ERS16010620	ERZ19640372
1586	ESBL-337_spades	Pig	Faecal	National monitoring	Selective	2015	APHA	UK	B1	10177	ERS16010621	ERZ19640373
1587	ESBL-338_spades	Pig	Faecal	National monitoring	Selective	2015	APHA	UK	C	410	ERS16010622	ERZ19640386
1588	ESBL-341_spades	Pig	Faecal	National monitoring	Selective	2015	APHA	UK	B1	75	ERS16010623	ERZ19640389
1589	ESBL-342_spades	Pig	Faecal	National monitoring	Selective	2015	APHA	UK	A	2496	ERS16010624	ERZ19640393
1590	ESBL-350_spades	Pig	Faecal	National monitoring	Selective	2015	APHA	UK	B1	795	ERS16010625	ERZ19640392
1591	ESBL-352_spades	Pig	Faecal	National monitoring	Selective	2015	APHA	UK	D	38	ERS16010626	ERZ19640425
1592	ESBL-358_spades	Pig	Faecal	National monitoring	Selective	2015	APHA	UK	D	137	ERS16010627	ERZ19640424
1593	ESBL-359_spades	Pig	Faecal	National monitoring	Selective	2015	APHA	UK	D	69	ERS16010628	ERZ19640383
1594	ESBL-361_spades	Pig	Faecal	National monitoring	Selective	2015	APHA	UK	G	117	ERS16010629	ERZ19640427
1595	ESBL-374_spades	Pig	Faecal	National monitoring	Selective	2015	APHA	UK	C	2230	ERS16010630	ERZ19640428
1596	ESBL-388_spades	Pig	Faecal	National monitoring	Selective	2015	APHA	UK	C	48	ERS16010632	ERZ19640429
1597	ESBL-38_spades	Pig	Faecal	National monitoring	Selective	2015	APHA	UK	C	23	ERS16010631	ERZ19640430
1598	ESBL-45_spades	Pig	Faecal	National monitoring	Selective	2015	APHA	UK	D	3776	ERS16010633	ERZ19640438
1599	ESBL-51_spades	Pig	Faecal	National monitoring	Selective	2015	APHA	UK	B1	453	ERS16010635	ERZ19640437
1600	ESBL-53_spades	Pig	Faecal	National monitoring	Selective	2015	APHA	UK	A	1139	ERS16010636	ERZ19640439
1601	ESBL-54_spades	Pig	Faecal	National monitoring	Selective	2015	APHA	UK	C	410	ERS16010637	ERZ19640464
1602	ESBL-55_spades	Pig	Faecal	National monitoring	Selective	2015	APHA	UK	B1	278	ERS16010638	ERZ19640465
1603	ESBL-56_spades	Pig	Faecal	National monitoring	Selective	2015	APHA	UK	C	88	ERS16010639	ERZ19640468
1604	ESBL-57_spades	Pig	Faecal	National monitoring	Selective	2015	APHA	UK	B1	5415	ERS16010640	ERZ19640469
1605	ESBL-59_spades	Pig	Faecal	National monitoring	Selective	2015	APHA	UK	G	117	ERS16010641	ERZ19640658
1606	ESBL-5_spades	Pig	Faecal	National monitoring	Selective	2015	APHA	UK	D	410	ERS16010634	ERZ19640473
1607	ESBL-60_spades	Pig	Faecal	National monitoring	Selective	2015	APHA	UK	G	117	ERS16010642	ERZ19640493
1608	ESBL-64_spades	Pig	Faecal	National monitoring	Selective	2015	APHA	UK	D	38	ERS16010643	ERZ19640644
1609	ESBL-72_spades	Pig	Faecal	National monitoring	Selective	2015	APHA	UK	B1	847	ERS16010644	ERZ19640497
1610	ESBL-83_spades	Pig	Faecal	National monitoring	Selective	2015	APHA	UK	B1	58	ERS16010645	ERZ19640498
1611	ESBL-84_spades	Pig	Faecal	National monitoring	Selective	2015	APHA	UK	A	10	ERS16010646	ERZ19640502
1612	ESBL-89_spades	Pig	Faecal	National monitoring	Selective	2015	APHA	UK	B1	1167	ERS16010647	ERZ19640559
1613	ESBL-94_spades	Pig	Faecal	National monitoring	Selective	2015	APHA	UK	C	410	ERS16010648	ERZ19640503
1614	F1T1-24	Pig	Faecal	Longitudinal study	non-selective	2017	APHA	UK	A	10	ERS16010649	ERZ19640510
1615	F1T1-25	Pig	Faecal	Longitudinal study	non-selective	2017	APHA	UK	A	10	ERS16010650	ERZ19640511
1616	F1T1-27	Pig	Faecal	Longitudinal study	non-selective	2017	APHA	UK	B1	3236	ERS16010651	ERZ19640518
1617	F1T1-28	Pig	Faecal	Longitudinal study	non-selective	2017	APHA	UK	B1	942	ERS16010652	ERZ19640543
1618	F1T1-37	Pig	Faecal	Longitudinal study	non-selective	2017	APHA	UK	A	10	ERS16010653	ERZ19640542
1619	F1T1-38	Pig	Faecal	Longitudinal study	non-selective	2017	APHA	UK	A	10	ERS16010654	ERZ19640552
1620	F1T1-39	Pig	Faecal	Longitudinal study	non-selective	2017	APHA	UK	A	10	ERS16010655	ERZ19640545
1621	F1T1-40	Pig	Faecal	Longitudinal study	non-selective	2017	APHA	UK	C	88	ERS16010656	ERZ19640548
1622	F1T1-41	Pig	Faecal	Longitudinal study	non-selective	2017	APHA	UK	A	10	ERS16010657	ERZ19640567
1623	F1T1-9-F4	Pig	Faecal	Longitudinal study	non-selective	2017	APHA	UK	A	898	ERS16010658	ERZ19640571
1624	F1T1-WGS100	Pig	Faecal	Longitudinal study	Selective -CIP	2017	APHA	UK	A	744	ERS16010659	ERZ19640570
1625	F1T1-WGS103	Pig	Faecal	Longitudinal study	Selective -CIP	2017	APHA	UK	A	744	ERS16010660	ERZ19640573
1626	F1T1-WGS104	Pig	Faecal	Longitudinal study	Selective -CIP	2017	APHA	UK	A	744	ERS16010661	ERZ19640572
1627	F1T1-WGS43	Pig	Faecal	Longitudinal study	non-selective	2017	APHA	UK	A	10	ERS16010662	ERZ19640574
1628	F1T1-WGS44	Pig	Faecal	Longitudinal study	non-selective	2017	APHA	UK	A	44	ERS16010663	ERZ19640575
1629	F1T1-WGS45	Pig	Faecal	Longitudinal study	non-selective	2017	APHA	UK	A	744	ERS16010664	ERZ19640576
1630	F1T1-WGS46	Pig	Faecal	Longitudinal study	non-selective	2017	APHA	UK	A	744	ERS16010665	ERZ19640586
1631	F1T1-WGS47	Pig	Faecal	Longitudinal study	non-selective	2017	APHA	UK	A	744	ERS16010666	ERZ19640585
1632	F1T1-WGS48	Pig	Faecal	Longitudinal study	non-selective	2017	APHA	UK	B1	683	ERS16010667	ERZ19640591
1633	F1T1-WGS49	Pig	Faecal	Longitudinal study	non-selective	2017	APHA	UK	B1	683	ERS16010668	ERZ19640596
1634	F1T1-WGS50	Pig	Faecal	Longitudinal study	non-selective	2017	APHA	UK	A	10	ERS16010669	ERZ19640611
1635	F1T1-WGS51	Pig	Faecal	Longitudinal study	non-selective	2017	APHA	UK	A	10	ERS16010670	ERZ19640612
1636	F1T1-WGS53	Pig	Faecal	Longitudinal study	non-selective	2017	APHA	UK	B1	683	ERS16010671	ERZ19640619
1637	F1T1-WGS54	Pig	Faecal	Longitudinal study	non-selective	2017	APHA	UK	A	10	ERS16010672	ERZ19640621
1638	F1T1-WGS55	Pig	Faecal	Longitudinal study	non-selective	2017	APHA	UK	A	48	ERS16010673	ERZ19640620
1639	F1T1-WGS56	Pig	Faecal	Longitudinal study	non-selective	2017	APHA	UK	A	10	ERS16010674	ERZ19640671
1640	F1T1-WGS57	Pig	Faecal	Longitudinal study	non-selective	2017	APHA	UK	E	4247	ERS16010675	ERZ19640628
1641	F1T1-WGS58	Pig	Faecal	Longitudinal study	non-selective	2017	APHA	UK	D	1	ERS16010676	ERZ19640629
1642	F1T1-WGS59	Pig	Faecal	Longitudinal study	Selective -CIP	2017	APHA	UK	A	10	ERS16010677	ERZ19640630
1643	F1T1-WGS60	Pig	Faecal	Longitudinal study	Selective -CIP	2017	APHA	UK	A	10	ERS16010678	ERZ19640631
1644	F1T1-WGS61	Pig	Faecal	Longitudinal study	Selective -CIP	2017	APHA	UK	A	1421	ERS16010679	ERZ19640656
1645	F1T1-WGS62	Pig	Faecal	Longitudinal study	Selective -CIP	2017	APHA	UK	A	744	ERS16010680	ERZ19640655
1646	F1T1-WGS63	Pig	Faecal	Longitudinal study	Selective -CIP	2017	APHA	UK	A	744	ERS16010681	ERZ19640657
1647	F1T1-WGS64	Pig	Faecal	Longitudinal study	Selective -CIP	2017	APHA	UK	A	744	ERS16010682	ERZ19640668
1648	F1T1-WGS65	Pig	Faecal	Longitudinal study	Selective -CIP	2017	APHA	UK	A	744	ERS16010683	ERZ19640669
1649	F1T1-WGS66	Pig	Faecal	Longitudinal study	Selective -CIP	2017	APHA	UK	A	744	ERS16010684	ERZ19640648
1650	F1T1-WGS67	Pig	Faecal	Longitudinal study	Selective -CIP	2017	APHA	UK	A	44	ERS16010685	ERZ19640688
1651	F1T1-WGS68	Pig	Faecal	Longitudinal study	Selective -CIP	2017	APHA	UK	A	44	ERS16010686	ERZ19640692
1652	F1T1-WGS69	Pig	Faecal	Longitudinal study	Selective -CIP	2017	APHA	UK	A	44	ERS16010687	ERZ19640693
1653	F1T1-WGS70	Pig	Faecal	Longitudinal study	Selective -CIP	2017	APHA	UK	A	744	ERS16010688	ERZ19640741
1654	F1T1-WGS71	Pig	Faecal	Longitudinal study	Selective -CIP	2017	APHA	UK	A	3595	ERS16010689	ERZ19640694
1655	F1T1-WGS72	Pig	Faecal	Longitudinal study	Selective -CIP	2017	APHA	UK	A	10	ERS16010690	ERZ19640695
1656	F1T1-WGS73	Pig	Faecal	Longitudinal study	Selective -CIP	2017	APHA	UK	A	744	ERS16010691	ERZ19640697
1657	F1T1-WGS74	Pig	Faecal	Longitudinal study	Selective -CIP	2017	APHA	UK	A	744	ERS16010692	ERZ19640703
1658	F1T1-WGS75	Pig	Faecal	Longitudinal study	Selective -CIP	2017	APHA	UK	A	1421	ERS16010693	ERZ19640704
1659	F1T1-WGS76	Pig	Faecal	Longitudinal study	Selective -CIP	2017	APHA	UK	A	44	ERS16010694	ERZ19640716
1660	F1T1-WGS78	Pig	Faecal	Longitudinal study	Selective -CIP	2017	APHA	UK	A	44	ERS16010695	ERZ19640714
1661	F1T1-WGS79	Pig	Faecal	Longitudinal study	Selective -CIP	2017	APHA	UK	A	744	ERS16010696	ERZ19640719
1662	F1T1-WGS80	Pig	Faecal	Longitudinal study	Selective -CIP	2017	APHA	UK	A	744	ERS16010697	ERZ19641019
1663	F1T1-WGS81	Pig	Faecal	Longitudinal study	Selective -CIP	2017	APHA	UK	A	744	ERS16010698	ERZ19640720
1664	F1T1-WGS82	Pig	Faecal	Longitudinal study	Selective -CIP	2017	APHA	UK	A	744	ERS16010699	ERZ19640733
1665	F1T1-WGS83	Pig	Faecal	Longitudinal study	Selective -CIP	2017	APHA	UK	A	744	ERS16010700	ERZ19640749
1666	F1T1-WGS84	Pig	Faecal	Longitudinal study	Selective -CIP	2017	APHA	UK	A	44	ERS16010701	ERZ19640747
1667	F1T1-WGS86	Pig	Faecal	Longitudinal study	Selective -CIP	2017	APHA	UK	A	44	ERS16010702	ERZ19640752
1668	F1T1-WGS87	Pig	Faecal	Longitudinal study	Selective -CIP	2017	APHA	UK	A	744	ERS16010703	ERZ19640754
1669	F1T1-WGS88	Pig	Faecal	Longitudinal study	Selective -CIP	2017	APHA	UK	A	744	ERS16010704	ERZ19640729
1670	F1T1-WGS89	Pig	Faecal	Longitudinal study	Selective -CIP	2017	APHA	UK	A	744	ERS16010705	ERZ19640767
1671	F1T1-WGS90	Pig	Faecal	Longitudinal study	Selective -CIP	2017	APHA	UK	A	744	ERS16010706	ERZ19640770
1672	F1T1-WGS91	Pig	Faecal	Longitudinal study	Selective -CIP	2017	APHA	UK	A	744	ERS16010707	ERZ19640775
1673	F1T1-WGS92	Pig	Faecal	Longitudinal study	Selective -CIP	2017	APHA	UK	A	744	ERS16010708	ERZ19640779
1674	F1T1-WGS94	Pig	Faecal	Longitudinal study	Selective -CIP	2017	APHA	UK	A	744	ERS16010709	ERZ19640791
1675	F1T1-WGS95	Pig	Faecal	Longitudinal study	Selective -CIP	2017	APHA	UK	G	117	ERS16010710	ERZ19640801
1676	F1T1-WGS96	Pig	Faecal	Longitudinal study	Selective -CIP	2017	APHA	UK	G	117	ERS16010711	ERZ19640802
1677	F1T1-WGS97	Pig	Faecal	Longitudinal study	Selective	2017	APHA	UK	A	744	ERS16010712	ERZ19640803
1678	F1T2-S11_spades	Pig	Faecal	Longitudinal study	non-selective	2018	APHA	UK	A	10	ERS16010714	ERZ20455994
1679	F1T2-S12_spades	Pig	Faecal	Longitudinal study	non-selective	2018	APHA	UK	C	410	ERS16010715	ERZ20455992
1680	F1T2-S13_spades	Pig	Faecal	Longitudinal study	non-selective	2018	APHA	UK	B1	10	ERS16010716	ERZ20455995
1681	F1T2-S14_spades	Pig	Faecal	Longitudinal study	non-selective	2018	APHA	UK	B1	641	ERS16010717	ERZ20455999
1682	F1T2-S15_spades	Pig	Faecal	Longitudinal study	non-selective	2018	APHA	UK	B1	10	ERS16010718	ERZ20455998
1683	F1T2-S16_spades	Pig	Faecal	Longitudinal study	non-selective	2018	APHA	UK	B1	453	ERS16010719	ERZ20456005
1684	F1T2-S17_spades	Pig	Faecal	Longitudinal study	non-selective	2018	APHA	UK	B1	12573	ERS16010720	ERZ20456004
1685	F1T2-S18_spades	Pig	Faecal	Longitudinal study	non-selective	2018	APHA	UK	B1	9788	ERS16010721	ERZ20456009
1686	F1T2-S19_spades	Pig	Faecal	Longitudinal study	non-selective	2018	APHA	UK	B1	10	ERS16010722	ERZ20456010
1687	F1T2-S1_spades	Pig	Faecal	Longitudinal study	non-selective	2018	APHA	UK	A	58	ERS16010713	ERZ19640838
1688	F1T2-S21_spades	Pig	Faecal	Longitudinal study	non-selective	2018	APHA	UK	A	34	ERS16010724	ERZ19640844
1689	F1T2-S22_spades	Pig	Faecal	Longitudinal study	non-selective	2018	APHA	UK	C	88	ERS16010725	ERZ19640845
1690	F1T2-S23_spades	Pig	Faecal	Longitudinal study	non-selective	2018	APHA	UK	A	10	ERS16010726	ERZ19640842
1691	F1T2-S24_spades	Pig	Faecal	Longitudinal study	non-selective	2018	APHA	UK	A	10	ERS16010727	ERZ19640843
1692	F1T2-S25_spades	Pig	Faecal	Longitudinal study	non-selective	2018	APHA	UK	A	10	ERS16010728	ERZ20456012
1693	F1T2-S27_spades	Pig	Faecal	Longitudinal study	non-selective	2018	APHA	UK	A	34	ERS16010729	ERZ20456013
1694	F1T2-S28_spades	Pig	Faecal	Longitudinal study	non-selective	2018	APHA	UK	A	34	ERS16010730	ERZ20456014
1695	F1T2-S29_spades	Pig	Faecal	Longitudinal study	non-selective	2018	APHA	UK	A	34	ERS16010731	ERZ20456020
1696	F1T2-S2_spades	Pig	Faecal	Longitudinal study	non-selective	2018	APHA	UK	B1	5841	ERS16010723	ERZ19640856
1697	F1T2-S30_spades	Pig	Faecal	Longitudinal study	non-selective	2018	APHA	UK	A	34	ERS16010733	ERZ19640860
1698	F1T2-S31_spades	Pig	Faecal	Longitudinal study	non-selective	2018	APHA	UK	D	12571	ERS16010734	ERZ19640878
1699	F1T2-S32_spades	Pig	Faecal	Longitudinal study	non-selective	2018	APHA	UK	A	10	ERS16010735	ERZ19640872
1700	F1T2-S33_spades	Pig	Faecal	Longitudinal study	non-selective	2018	APHA	UK	D	12571	ERS16010736	ERZ20456019
1701	F1T2-S34_spades	Pig	Faecal	Longitudinal study	non-selective	2018	APHA	UK	A	728	ERS16010737	ERZ20456016
1702	F1T2-S35_spades	Pig	Faecal	Longitudinal study	non-selective	2018	APHA	UK	A	10	ERS16010738	ERZ20456017
1703	F1T2-S36_spades	Pig	Faecal	Longitudinal study	non-selective	2018	APHA	UK	A	10	ERS16010739	ERZ20456018
1704	F1T2-S37_spades	Pig	Faecal	Longitudinal study	non-selective	2018	APHA	UK	A	10	ERS16010740	ERZ20456021
1705	F1T2-S38_spades	Pig	Faecal	Longitudinal study	non-selective	2018	APHA	UK	A	10	ERS16010741	ERZ20456022
1706	F1T2-S39_spades	Pig	Faecal	Longitudinal study	non-selective	2018	APHA	UK	A	10	ERS16010742	ERZ20456027
1707	F1T2-S3_spades	Pig	Faecal	Longitudinal study	non-selective	2018	APHA	UK	E	1286	ERS16010732	ERZ19640859
1708	F1T2-S40_spades	Pig	Faecal	Longitudinal study	non-selective	2018	APHA	UK	B1	8236	ERS16010744	ERZ20456028
1709	F1T2-S4_spades	Pig	Faecal	Longitudinal study	non-selective	2018	APHA	UK	B1	196	ERS16010743	ERZ19640892
1710	F1T2-S5_spades	Pig	Faecal	Longitudinal study	non-selective	2018	APHA	UK	A	1286	ERS16010745	ERZ19640896
1711	F1T2-S6_spades	Pig	Faecal	Longitudinal study	non-selective	2018	APHA	UK	A	7450	ERS16010746	ERZ19640897
1712	F1T2-S7_spades	Pig	Faecal	Longitudinal study	non-selective	2018	APHA	UK	A	6836	ERS16010747	ERZ19640898
1713	F1T2-S8_spades	Pig	Faecal	Longitudinal study	non-selective	2018	APHA	UK	A	10	ERS16010748	ERZ19640902
1714	F1T3-S101_spades	Pig	Faecal	Longitudinal study	Selective -CIP	2018	APHA	UK	A	44	ERS16010751	ERZ20456434
1715	F1T3-S102_spades	Pig	Faecal	Longitudinal study	Selective -CIP	2018	APHA	UK	A	44	ERS16010752	ERZ20456431
1716	F1T3-S103_spades	Pig	Faecal	Longitudinal study	Selective -CIP	2018	APHA	UK	B1	533	ERS16010753	ERZ20456432
1717	F1T3-S104_spades	Pig	Faecal	Longitudinal study	Selective -CIP	2018	APHA	UK	A	744	ERS16010754	ERZ20456435
1718	F1T3-S105_spades	Pig	Faecal	Longitudinal study	Selective -CIP	2018	APHA	UK	A	744	ERS16010755	ERZ20456454
1719	F1T3-S106_spades	Pig	Faecal	Longitudinal study	Selective -CIP	2018	APHA	UK	A	44	ERS16010756	ERZ20456460
1720	F1T3-S107_spades	Pig	Faecal	Longitudinal study	Selective -CIP	2018	APHA	UK	C	44	ERS16010757	ERZ20456461
1721	F1T3-S108_spades	Pig	Faecal	Longitudinal study	Selective -CIP	2018	APHA	UK	C	744	ERS16010758	ERZ20456464
1722	F1T3-S109_spades	Pig	Faecal	Longitudinal study	Selective -CIP	2018	APHA	UK	C	744	ERS16010759	ERZ20456453
1723	F1T3-S10_spades	Pig	Faecal	Longitudinal study	non-selective	2018	APHA	UK	A	410	ERS16010750	ERZ20456015
1724	F1T3-S110_spades	Pig	Faecal	Longitudinal study	Selective -CIP	2018	APHA	UK	A	744	ERS16010761	ERZ20456483
1725	F1T3-S111_spades	Pig	Faecal	Longitudinal study	Selective -CIP	2018	APHA	UK	A	44	ERS16010762	ERZ20456457
1726	F1T3-S112_spades	Pig	Faecal	Longitudinal study	Selective -CIP	2018	APHA	UK	A	44	ERS16010763	ERZ20456462
1727	F1T3-S113_spades	Pig	Faecal	Longitudinal study	Selective -CIP	2018	APHA	UK	A	44	ERS16010764	ERZ20456465
1728	F1T3-S114_spades	Pig	Faecal	Longitudinal study	Selective -CIP	2018	APHA	UK	A	744	ERS16010765	ERZ20456458
1729	F1T3-S115_spades	Pig	Faecal	Longitudinal study	Selective -CIP	2018	APHA	UK	A	744	ERS16010766	ERZ20456463
1730	F1T3-S116_spades	Pig	Faecal	Longitudinal study	Selective -CIP	2018	APHA	UK	A	744	ERS16010767	ERZ20456459
1731	F1T3-S117_spades	Pig	Faecal	Longitudinal study	Selective	2018	APHA	UK	D	963	ERS16010768	ERZ20456467
1732	F1T3-S118_spades	Pig	Faecal	Longitudinal study	Selective	2018	APHA	UK	A	58	ERS16010769	ERZ20456466
1733	F1T3-S11_spades	Pig	Faecal	Longitudinal study	non-selective	2018	APHA	UK	C	10980	ERS16010760	ERZ20456031
1734	F1T3-S12_spades	Pig	Faecal	Longitudinal study	non-selective	2018	APHA	UK	A	1139	ERS16010770	ERZ20456034
1735	F1T3-S13_spades	Pig	Faecal	Longitudinal study	non-selective	2018	APHA	UK	B1	12563	ERS16010771	ERZ20456035
1736	F1T3-S14_spades	Pig	Faecal	Longitudinal study	non-selective	2018	APHA	UK	A	746	ERS16010772	ERZ20456036
1737	F1T3-S15_spades	Pig	Faecal	Longitudinal study	non-selective	2018	APHA	UK	A	398	ERS16010773	ERZ20456041
1738	F1T3-S16_spades	Pig	Faecal	Longitudinal study	non-selective	2018	APHA	UK	A	542	ERS16010774	ERZ20456033
1739	F1T3-S17_spades	Pig	Faecal	Longitudinal study	non-selective	2018	APHA	UK	A	218	ERS16010775	ERZ20456037
1740	F1T3-S18_spades	Pig	Faecal	Longitudinal study	non-selective	2018	APHA	UK	A	34	ERS16010776	ERZ20456038
1741	F1T3-S19_spades	Pig	Faecal	Longitudinal study	non-selective	2018	APHA	UK	A	10	ERS16010777	ERZ20456029
1742	F1T3-S1_spades	Pig	Faecal	Longitudinal study	non-selective	2018	APHA	UK	A	58	ERS16010749	ERZ19641055
1743	F1T3-S20_spades	Pig	Faecal	Longitudinal study	non-selective	2018	APHA	UK	A	10	ERS16010779	ERZ19641059
1744	F1T3-S21_spades	Pig	Faecal	Longitudinal study	non-selective	2018	APHA	UK	A	10	ERS16010780	ERZ20456039
1745	F1T3-S22_spades	Pig	Faecal	Longitudinal study	non-selective	2018	APHA	UK	A	12561	ERS16010781	ERZ20456032
1746	F1T3-S23_spades	Pig	Faecal	Longitudinal study	non-selective	2018	APHA	UK	G	12591	ERS16010782	ERZ20456040
1747	F1T3-S25_spades	Pig	Faecal	Longitudinal study	non-selective	2018	APHA	UK	A	10	ERS16010783	ERZ20456043
1748	F1T3-S26_spades	Pig	Faecal	Longitudinal study	non-selective	2018	APHA	UK	A	10	ERS16010784	ERZ20456042
1749	F1T3-S27_spades	Pig	Faecal	Longitudinal study	non-selective	2018	APHA	UK	A	2496	ERS16010785	ERZ20456047
1750	F1T3-S28_spades	Pig	Faecal	Longitudinal study	non-selective	2018	APHA	UK	A	10	ERS16010786	ERZ20456045
1751	F1T3-S29_spades	Pig	Faecal	Longitudinal study	non-selective	2018	APHA	UK	A	10	ERS16010787	ERZ20456049
1752	F1T3-S2_spades	Pig	Faecal	Longitudinal study	non-selective	2018	APHA	UK	B1	1433	ERS16010778	ERZ19641061
1753	F1T3-S30_spades	Pig	Faecal	Longitudinal study	non-selective	2018	APHA	UK	A	10	ERS16010789	ERZ20456052
1754	F1T3-S31_spades	Pig	Faecal	Longitudinal study	non-selective	2018	APHA	UK	A	10	ERS16010790	ERZ20456053
1755	F1T3-S32_spades	Pig	Faecal	Longitudinal study	non-selective	2018	APHA	UK	A	10	ERS16010791	ERZ19641074
1756	F1T3-S33_spades	Pig	Faecal	Longitudinal study	non-selective	2018	APHA	UK	A	8233	ERS16010792	ERZ20456055
1757	F1T3-S34_spades	Pig	Faecal	Longitudinal study	non-selective	2018	APHA	UK	A	744	ERS16010793	ERZ20456059
1758	F1T3-S35_spades	Pig	Faecal	Longitudinal study	non-selective	2018	APHA	UK	A	744	ERS16010794	ERZ20456058
1759	F1T3-S36_spades	Pig	Faecal	Longitudinal study	non-selective	2018	APHA	UK	A	10	ERS16010795	ERZ20456056
1760	F1T3-S37_spades	Pig	Faecal	Longitudinal study	non-selective	2018	APHA	UK	B1	8449	ERS16010796	ERZ20456108
1761	F1T3-S38_spades	Pig	Faecal	Longitudinal study	non-selective	2018	APHA	UK	B1	10	ERS16010797	ERZ20456057
1762	F1T3-S39_spades	Pig	Faecal	Longitudinal study	non-selective	2018	APHA	UK	B1	641	ERS16010798	ERZ20456054
1763	F1T3-S3_spades	Pig	Faecal	Longitudinal study	non-selective	2018	APHA	UK	A	1308	ERS16010788	ERZ19641081
1764	F1T3-S40_spades	Pig	Faecal	Longitudinal study	non-selective	2018	APHA	UK	B1	942	ERS16010800	ERZ20456048
1765	F1T3-S41_spades	Pig	Faecal	Longitudinal study	non-selective	2018	APHA	UK	A	10	ERS16010801	ERZ20456060
1766	F1T3-S42_spades	Pig	Faecal	Longitudinal study	non-selective	2018	APHA	UK	B1	75	ERS16010802	ERZ20456061
1767	F1T3-S43_spades	Pig	Faecal	Longitudinal study	non-selective	2018	APHA	UK	B1	641	ERS16010803	ERZ20456062
1768	F1T3-S44_spades	Pig	Faecal	Longitudinal study	non-selective	2018	APHA	UK	A	993	ERS16010804	ERZ20456064
1769	F1T3-S45_spades	Pig	Faecal	Longitudinal study	non-selective	2018	APHA	UK	A	993	ERS16010805	ERZ20456065
1770	F1T3-S47_spades	Pig	Faecal	Longitudinal study	non-selective	2018	APHA	UK	C	88	ERS16010806	ERZ20456067
1771	F1T3-S48_spades	Pig	Faecal	Longitudinal study	non-selective	2018	APHA	UK	B1	711	ERS16010807	ERZ20456068
1772	F1T3-S49_spades	Pig	Faecal	Longitudinal study	non-selective	2018	APHA	UK	B1	58	ERS16010808	ERZ20456071
1773	F1T3-S4_spades	Pig	Faecal	Longitudinal study	non-selective	2018	APHA	UK	B1	641	ERS16010799	ERZ19641088
1774	F1T3-S50_spades	Pig	Faecal	Longitudinal study	non-selective	2018	APHA	UK	A	10	ERS16010810	ERZ20456076
1775	F1T3-S51_spades	Pig	Faecal	Longitudinal study	non-selective	2018	APHA	UK	B1	877	ERS16010811	ERZ20456075
1776	F1T3-S52_spades	Pig	Faecal	Longitudinal study	non-selective	2018	APHA	UK	A	10	ERS16010812	ERZ20456077
1777	F1T3-S53_spades	Pig	Faecal	Longitudinal study	non-selective	2018	APHA	UK	A	10	ERS16010813	ERZ20456073
1778	F1T3-S54_spades	Pig	Faecal	Longitudinal study	non-selective	2018	APHA	UK	A	10	ERS16010814	ERZ20456080
1779	F1T3-S55_spades	Pig	Faecal	Longitudinal study	non-selective	2018	APHA	UK	A	10	ERS16010815	ERZ20456074
1780	F1T3-S56_spades	Pig	Faecal	Longitudinal study	non-selective	2018	APHA	UK	A	10	ERS16010816	ERZ20456078
1781	F1T3-S57_spades	Pig	Faecal	Longitudinal study	non-selective	2018	APHA	UK	A	10	ERS16010817	ERZ20456081
1782	F1T3-S58_spades	Pig	Faecal	Longitudinal study	non-selective	2018	APHA	UK	B1	877	ERS16010818	ERZ20456082
1783	F1T3-S59_spades	Pig	Faecal	Longitudinal study	non-selective	2018	APHA	UK	B1	877	ERS16010819	ERZ20456084
1784	F1T3-S5_spades	Pig	Faecal	Longitudinal study	non-selective	2018	APHA	UK	B1	1721	ERS16010809	ERZ19641097
1785	F1T3-S60_spades	Pig	Faecal	Longitudinal study	Selective -CIP	2018	APHA	UK	A	ND	ERS16010821	ERZ20456072
1786	F1T3-S61_spades	Pig	Faecal	Longitudinal study	Selective -CIP	2018	APHA	UK	A	744	ERS16010822	ERZ20456086
1787	F1T3-S63_spades	Pig	Faecal	Longitudinal study	Selective -CIP	2018	APHA	UK	A	744	ERS16010823	ERZ20456083
1788	F1T3-S64_spades	Pig	Faecal	Longitudinal study	Selective -CIP	2018	APHA	UK	A	744	ERS16010824	ERZ20456088
1789	F1T3-S65_spades	Pig	Faecal	Longitudinal study	Selective -CIP	2018	APHA	UK	A	44	ERS16010825	ERZ20456112
1790	F1T3-S66_spades	Pig	Faecal	Longitudinal study	Selective -CIP	2018	APHA	UK	A	744	ERS16010826	ERZ20456094
1791	F1T3-S67_spades	Pig	Faecal	Longitudinal study	Selective -CIP	2018	APHA	UK	A	744	ERS16010827	ERZ20456091
1792	F1T3-S68_spades	Pig	Faecal	Longitudinal study	Selective -CIP	2018	APHA	UK	A	744	ERS16010828	ERZ19641111
1793	F1T3-S69_spades	Pig	Faecal	Longitudinal study	Selective -CIP	2018	APHA	UK	A	744	ERS16010829	ERZ20456132
1794	F1T3-S6_spades	Pig	Faecal	Longitudinal study	non-selective	2018	APHA	UK	A	7450	ERS16010820	ERZ19641098
1795	F1T3-S70_spades	Pig	Faecal	Longitudinal study	Selective -CIP	2018	APHA	UK	A	44	ERS16010831	ERZ20456093
1796	F1T3-S71_spades	Pig	Faecal	Longitudinal study	Selective -CIP	2018	APHA	UK	A	744	ERS16010832	ERZ20456092
1797	F1T3-S72_spades	Pig	Faecal	Longitudinal study	Selective -CIP	2018	APHA	UK	A	744	ERS16010833	ERZ20456098
1798	F1T3-S73_spades	Pig	Faecal	Longitudinal study	Selective -CIP	2018	APHA	UK	A	744	ERS16010834	ERZ20456095
1799	F1T3-S74_spades	Pig	Faecal	Longitudinal study	Selective -CIP	2018	APHA	UK	A	744	ERS16010835	ERZ20456096
1800	F1T3-S75_spades	Pig	Faecal	Longitudinal study	Selective -CIP	2018	APHA	UK	A	744	ERS16010836	ERZ20456099
1801	F1T3-S76_spades	Pig	Faecal	Longitudinal study	Selective -CIP	2018	APHA	UK	A	44	ERS16010837	ERZ20456100
1802	F1T3-S77_spades	Pig	Faecal	Longitudinal study	Selective -CIP	2018	APHA	UK	A	744	ERS16010838	ERZ20456101
1803	F1T3-S78_spades	Pig	Faecal	Longitudinal study	Selective -CIP	2018	APHA	UK	A	744	ERS16010839	ERZ20456176
1804	F1T3-S79_spades	Pig	Faecal	Longitudinal study	Selective -CIP	2018	APHA	UK	A	744	ERS16010840	ERZ20456104
1805	F1T3-S7_spades	Pig	Faecal	Longitudinal study	non-selective	2018	APHA	UK	A	9424	ERS16010830	ERZ19641119
1806	F1T3-S80_spades	Pig	Faecal	Longitudinal study	Selective -CIP	2018	APHA	UK	A	744	ERS16010842	ERZ20456109
1807	F1T3-S81_spades	Pig	Faecal	Longitudinal study	Selective -CIP	2018	APHA	UK	A	744	ERS16010843	ERZ20456115
1808	F1T3-S82_spades	Pig	Faecal	Longitudinal study	Selective -CIP	2018	APHA	UK	A	744	ERS16010844	ERZ20456113
1809	F1T3-S83_spades	Pig	Faecal	Longitudinal study	Selective -CIP	2018	APHA	UK	A	744	ERS16010845	ERZ20456114
1810	F1T3-S84_spades	Pig	Faecal	Longitudinal study	Selective -CIP	2018	APHA	UK	A	744	ERS16010846	ERZ20456119
1811	F1T3-S85_spades	Pig	Faecal	Longitudinal study	Selective -CIP	2018	APHA	UK	A	44	ERS16010847	ERZ20456118
1812	F1T3-S87_spades	Pig	Faecal	Longitudinal study	Selective -CIP	2018	APHA	UK	A	44	ERS16010848	ERZ20456117
1813	F1T3-S88_spades	Pig	Faecal	Longitudinal study	Selective -CIP	2018	APHA	UK	A	744	ERS16010849	ERZ20456121
1814	F1T3-S89_spades	Pig	Faecal	Longitudinal study	Selective -CIP	2018	APHA	UK	A	744	ERS16010850	ERZ20456120
1815	F1T3-S8_spades	Pig	Faecal	Longitudinal study	non-selective	2018	APHA	UK	A	6517	ERS16010841	ERZ20456107
1816	F1T3-S90_spades	Pig	Faecal	Longitudinal study	Selective -CIP	2018	APHA	UK	A	744	ERS16010852	ERZ20456124
1817	F1T3-S91_spades	Pig	Faecal	Longitudinal study	Selective -CIP	2018	APHA	UK	A	44	ERS16010853	ERZ20456127
1818	F1T3-S92_spades	Pig	Faecal	Longitudinal study	Selective -CIP	2018	APHA	UK	A	744	ERS16010854	ERZ20456131
1819	F1T3-S93_spades	Pig	Faecal	Longitudinal study	Selective -CIP	2018	APHA	UK	A	744	ERS16010855	ERZ19641180
1820	F1T3-S94_spades	Pig	Faecal	Longitudinal study	Selective -CIP	2018	APHA	UK	A	744	ERS16010856	ERZ19641182
1821	F1T3-S95_spades	Pig	Faecal	Longitudinal study	Selective -CIP	2018	APHA	UK	A	744	ERS16010857	ERZ20456146
1822	F1T3-S96_spades	Pig	Faecal	Longitudinal study	Selective -CIP	2018	APHA	UK	A	44	ERS16010858	ERZ19641179
1823	F1T3-S97_spades	Pig	Faecal	Longitudinal study	Selective -CIP	2018	APHA	UK	A	744	ERS16010859	ERZ20456149
1824	F1T3-S98_spades	Pig	Faecal	Longitudinal study	Selective -CIP	2018	APHA	UK	A	44	ERS16010860	ERZ20456134
1825	F1T3-S99_spades	Pig	Faecal	Longitudinal study	Selective -CIP	2018	APHA	UK	A	44	ERS16010861	ERZ20456135
1826	F1T3-S9_spades	Pig	Faecal	Longitudinal study	non-selective	2018	APHA	UK	A	9429	ERS16010851	ERZ19641190
1827	F1T4-S10_spades	Pig	Faecal	Longitudinal study	non-selective	2019	APHA	UK	B1	767	ERS16010863	ERZ20456156
1828	F1T4-S11_spades	Pig	Faecal	Longitudinal study	non-selective	2019	APHA	UK	A	10	ERS16010864	ERZ20456129
1829	F1T4-S12_spades	Pig	Faecal	Longitudinal study	non-selective	2019	APHA	UK	A	10	ERS16010865	ERZ20456136
1830	F1T4-S13_spades	Pig	Faecal	Longitudinal study	non-selective	2019	APHA	UK	B1	101	ERS16010866	ERZ20456190
1831	F1T4-S14_spades	Pig	Faecal	Longitudinal study	non-selective	2019	APHA	UK	B1	847	ERS16010867	ERZ20456138
1832	F1T4-S15_spades	Pig	Faecal	Longitudinal study	non-selective	2019	APHA	UK	D	2946	ERS16010868	ERZ20456140
1833	F1T4-S16_spades	Pig	Faecal	Longitudinal study	non-selective	2019	APHA	UK	U	3326	ERS16010869	ERZ20456139
1834	F1T4-S17_spades	Pig	Faecal	Longitudinal study	non-selective	2019	APHA	UK	G	2640	ERS16010870	ERZ20456159
1835	F1T4-S18_spades	Pig	Faecal	Longitudinal study	non-selective	2019	APHA	UK	A	34	ERS16010871	ERZ20456145
1836	F1T4-S19_spades	Pig	Faecal	Longitudinal study	non-selective	2019	APHA	UK	B1	3326	ERS16010872	ERZ20456147
1837	F1T4-S1_spades	Pig	Faecal	Longitudinal study	non-selective	2019	APHA	UK	B1	877	ERS16010862	ERZ19641234
1838	F1T4-S20_spades	Pig	Faecal	Longitudinal study	non-selective	2019	APHA	UK	A	6826	ERS16010874	ERZ20456150
1839	F1T4-S21_spades	Pig	Faecal	Longitudinal study	non-selective	2019	APHA	UK	A	10	ERS16010875	ERZ20456144
1840	F1T4-S22_spades	Pig	Faecal	Longitudinal study	non-selective	2019	APHA	UK	A	10	ERS16010876	ERZ19641243
1841	F1T4-S23_spades	Pig	Faecal	Longitudinal study	non-selective	2019	APHA	UK	B1	101	ERS16010877	ERZ20456153
1842	F1T4-S24_spades	Pig	Faecal	Longitudinal study	non-selective	2019	APHA	UK	B1	101	ERS16010878	ERZ20456154
1843	F1T4-S25_spades	Pig	Faecal	Longitudinal study	non-selective	2019	APHA	UK	B1	101	ERS16010879	ERZ20456157
1844	F1T4-S26_spades	Pig	Faecal	Longitudinal study	non-selective	2019	APHA	UK	A	10	ERS16010880	ERZ20456155
1845	F1T4-S27_spades	Pig	Faecal	Longitudinal study	non-selective	2019	APHA	UK	A	10	ERS16010881	ERZ19641249
1846	F1T4-S28_spades	Pig	Faecal	Longitudinal study	non-selective	2019	APHA	UK	A	34	ERS16010882	ERZ19641248
1847	F1T4-S29_spades	Pig	Faecal	Longitudinal study	non-selective	2019	APHA	UK	cryptic	747	ERS16010883	ERZ20456160
1848	F1T4-S2_spades	Pig	Faecal	Longitudinal study	non-selective	2019	APHA	UK	B1	34	ERS16010873	ERZ19641250
1849	F1T4-S30_spades	Pig	Faecal	Longitudinal study	non-selective	2019	APHA	UK	B1	58	ERS16010885	ERZ20456158
1850	F1T4-S31_spades	Pig	Faecal	Longitudinal study	non-selective	2019	APHA	UK	B1	847	ERS16010886	ERZ20456152
1851	F1T4-S32_spades	Pig	Faecal	Longitudinal study	non-selective	2019	APHA	UK	A	10	ERS16010887	ERZ19641251
1852	F1T4-S33_spades	Pig	Faecal	Longitudinal study	non-selective	2019	APHA	UK	A	744	ERS16010888	ERZ20456165
1853	F1T4-S35_spades	Pig	Faecal	Longitudinal study	non-selective	2019	APHA	UK	A	542	ERS16010889	ERZ20456166
1854	F1T4-S36_spades	Pig	Faecal	Longitudinal study	non-selective	2019	APHA	UK	B1	196	ERS16010890	ERZ20456162
1855	F1T4-S37_spades	Pig	Faecal	Longitudinal study	non-selective	2019	APHA	UK	C	88	ERS16010891	ERZ20456185
1856	F1T4-S38_spades	Pig	Faecal	Longitudinal study	non-selective	2019	APHA	UK	A	993	ERS16010892	ERZ20456202
1857	F1T4-S39_spades	Pig	Faecal	Longitudinal study	non-selective	2019	APHA	UK	C	88	ERS16010893	ERZ20456170
1858	F1T4-S3_spades	Pig	Faecal	Longitudinal study	non-selective	2019	APHA	UK	A	877	ERS16010884	ERZ19641275
1859	F1T4-S40_spades	Pig	Faecal	Longitudinal study	non-selective	2019	APHA	UK	A	542	ERS16010895	ERZ20456171
1860	F1T4-S41_spades	Pig	Faecal	Longitudinal study	non-selective	2019	APHA	UK	B1	641	ERS16010896	ERZ20456172
1861	F1T4-S42_spades	Pig	Faecal	Longitudinal study	non-selective	2019	APHA	UK	B1	641	ERS16010897	ERZ20456175
1862	F1T4-S43_spades	Pig	Faecal	Longitudinal study	non-selective	2019	APHA	UK	C	88	ERS16010898	ERZ20456182
1863	F1T4-S44_spades	Pig	Faecal	Longitudinal study	non-selective	2019	APHA	UK	B1	641	ERS16010899	ERZ20456174
1864	F1T4-S46_spades	Pig	Faecal	Longitudinal study	non-selective	2019	APHA	UK	G	2073	ERS16010900	ERZ20456173
1865	F1T4-S47_spades	Pig	Faecal	Longitudinal study	non-selective	2019	APHA	UK	G	410	ERS16010901	ERZ20456179
1866	F1T4-S49_spades	Pig	Faecal	Longitudinal study	Selective -CIP	2019	APHA	UK	G	744	ERS16010902	ERZ20456178
1867	F1T4-S4_spades	Pig	Faecal	Longitudinal study	non-selective	2019	APHA	UK	B1	117	ERS16010894	ERZ19641297
1868	F1T4-S51_spades	Pig	Faecal	Longitudinal study	Selective -CIP	2019	APHA	UK	A	744	ERS16010903	ERZ20456180
1869	F1T4-S52_spades	Pig	Faecal	Longitudinal study	Selective -CIP	2019	APHA	UK	A	44	ERS16010904	ERZ20456183
1870	F1T4-S53_spades	Pig	Faecal	Longitudinal study	Selective -CIP	2019	APHA	UK	A	44	ERS16010905	ERZ20456188
1871	F1T4-S54_spades	Pig	Faecal	Longitudinal study	Selective -CIP	2019	APHA	UK	A	44	ERS16010906	ERZ20456191
1872	F1T4-S56_spades	Pig	Faecal	Longitudinal study	Selective -CIP	2019	APHA	UK	A	44	ERS16010907	ERZ20456192
1873	F1T4-S57_spades	Pig	Faecal	Longitudinal study	Selective -CIP	2019	APHA	UK	A	744	ERS16010908	ERZ20456193
1874	F1T4-S58_spades	Pig	Faecal	Longitudinal study	Selective -CIP	2019	APHA	UK	A	744	ERS16010909	ERZ20456213
1875	F1T4-S59_spades	Pig	Faecal	Longitudinal study	Selective -CIP	2019	APHA	UK	A	744	ERS16010910	ERZ20456194
1876	F1T4-S60_spades	Pig	Faecal	Longitudinal study	Selective -CIP	2019	APHA	UK	A	44	ERS16010912	ERZ20456189
1877	F1T4-S61_spades	Pig	Faecal	Longitudinal study	Selective -CIP	2019	APHA	UK	A	744	ERS16010913	ERZ20456196
1878	F1T4-S62_spades	Pig	Faecal	Longitudinal study	Selective -CIP	2019	APHA	UK	A	44	ERS16010914	ERZ20456197
1879	F1T4-S63_spades	Pig	Faecal	Longitudinal study	Selective -CIP	2019	APHA	UK	A	44	ERS16010915	ERZ20456195
1880	F1T4-S64_spades	Pig	Faecal	Longitudinal study	Selective -CIP	2019	APHA	UK	A	44	ERS16010916	ERZ20456198
1881	F1T4-S65_spades	Pig	Faecal	Longitudinal study	Selective -CIP	2019	APHA	UK	A	44	ERS16010917	ERZ20456199
1882	F1T4-S66_spades	Pig	Faecal	Longitudinal study	Selective -CIP	2019	APHA	UK	A	44	ERS16010918	ERZ20456203
1883	F1T4-S67_spades	Pig	Faecal	Longitudinal study	Selective -CIP	2019	APHA	UK	A	744	ERS16010919	ERZ20456204
1884	F1T4-S68_spades	Pig	Faecal	Longitudinal study	Selective -CIP	2019	APHA	UK	A	744	ERS16010920	ERZ20456205
1885	F1T4-S69_spades	Pig	Faecal	Longitudinal study	Selective -CIP	2019	APHA	UK	A	44	ERS16010921	ERZ20456208
1886	F1T4-S6_spades	Pig	Faecal	Longitudinal study	non-selective	2019	APHA	UK	A	542	ERS16010911	ERZ19641345
1887	F1T4-S70_spades	Pig	Faecal	Longitudinal study	Selective -CIP	2019	APHA	UK	A	744	ERS16010923	ERZ20456209
1888	F1T4-S71_spades	Pig	Faecal	Longitudinal study	Selective -CIP	2019	APHA	UK	A	744	ERS16010924	ERZ20456211
1889	F1T4-S72_spades	Pig	Faecal	Longitudinal study	Selective -CIP	2019	APHA	UK	A	744	ERS16010925	ERZ20456212
1890	F1T4-S73_spades	Pig	Faecal	Longitudinal study	Selective -CIP	2019	APHA	UK	A	744	ERS16010926	ERZ20456215
1891	F1T4-S74_spades	Pig	Faecal	Longitudinal study	Selective -CIP	2019	APHA	UK	A	744	ERS16010927	ERZ20456207
1892	F1T4-S75_spades	Pig	Faecal	Longitudinal study	Selective -CIP	2019	APHA	UK	A	744	ERS16010928	ERZ20456216
1893	F1T4-S76_spades	Pig	Faecal	Longitudinal study	Selective -CIP	2019	APHA	UK	A	744	ERS16010929	ERZ20456219
1894	F1T4-S77_spades	Pig	Faecal	Longitudinal study	Selective -CIP	2019	APHA	UK	A	744	ERS16010930	ERZ20456217
1895	F1T4-S78_spades	Pig	Faecal	Longitudinal study	Selective -CIP	2019	APHA	UK	A	744	ERS16010931	ERZ20456220
1896	F1T4-S79_spades	Pig	Faecal	Longitudinal study	Selective -CIP	2019	APHA	UK	A	744	ERS16010932	ERZ20456221
1897	F1T4-S7_spades	Pig	Faecal	Longitudinal study	non-selective	2019	APHA	UK	A	10	ERS16010922	ERZ19641356
1898	F1T4-S80_spades	Pig	Faecal	Longitudinal study	Selective -CIP	2019	APHA	UK	C	744	ERS16010934	ERZ20456214
1899	F1T4-S81_spades	Pig	Faecal	Longitudinal study	Selective -CIP	2019	APHA	UK	C	744	ERS16010935	ERZ20456223
1900	F1T4-S82_spades	Pig	Faecal	Longitudinal study	Selective -CIP	2019	APHA	UK	C	744	ERS16010936	ERZ20456224
1901	F1T4-S83_spades	Pig	Faecal	Longitudinal study	Selective -CIP	2019	APHA	UK	C	744	ERS16010937	ERZ20456225
1902	F1T4-S84_spades	Pig	Faecal	Longitudinal study	Selective -CIP	2019	APHA	UK	C	744	ERS16010938	ERZ20456229
1903	F1T4-S8_spades	Pig	Faecal	Longitudinal study	non-selective	2019	APHA	UK	C	88	ERS16010933	ERZ19641348
1904	F1T4-S9_spades	Pig	Faecal	Longitudinal study	non-selective	2019	APHA	UK	B1	767	ERS16010939	ERZ19641373
1905	F1T5-S10_spades	Pig	Faecal	Longitudinal study	non-selective	2019	APHA	UK	A	5130	ERS16010940	ERZ20456230
1906	F1T5-S11_spades	Pig	Faecal	Longitudinal study	non-selective	2019	APHA	UK	A	3552	ERS16010941	ERZ20456249
1907	F1T5-S12_spades	Pig	Faecal	Longitudinal study	non-selective	2019	APHA	UK	A	10	ERS16010942	ERZ19641370
1908	F1T5-S13_spades	Pig	Faecal	Longitudinal study	non-selective	2019	APHA	UK	B1	101	ERS16010943	ERZ19641383
1909	F1T5-S14_spades	Pig	Faecal	Longitudinal study	non-selective	2019	APHA	UK	A	218	ERS16010944	ERZ20456233
1910	F1T5-S15_spades	Pig	Faecal	Longitudinal study	non-selective	2019	APHA	UK	A	10	ERS16010945	ERZ20456273
1911	F1T5-S16_spades	Pig	Faecal	Longitudinal study	non-selective	2019	APHA	UK	A	34	ERS16010946	ERZ19641388
1912	F1T5-S17_spades	Pig	Faecal	Longitudinal study	non-selective	2019	APHA	UK	A	7050	ERS16010947	ERZ20456234
1913	F1T5-S18_spades	Pig	Faecal	Longitudinal study	non-selective	2019	APHA	UK	B1	345	ERS16010948	ERZ20456235
1914	F1T5-S19_spades	Pig	Faecal	Longitudinal study	non-selective	2019	APHA	UK	B1	847	ERS16010949	ERZ20456226
1915	F1T5-S21_spades	Pig	Faecal	Longitudinal study	non-selective	2019	APHA	UK	A	10	ERS16010950	ERZ20456239
1916	F1T5-S22_spades	Pig	Faecal	Longitudinal study	non-selective	2019	APHA	UK	B1	877	ERS16010951	ERZ20456238
1917	F1T5-S23_spades	Pig	Faecal	Longitudinal study	non-selective	2019	APHA	UK	A	215	ERS16010952	ERZ20456237
1918	F1T5-S24_spades	Pig	Faecal	Longitudinal study	non-selective	2019	APHA	UK	A	1684	ERS16010953	ERZ20456241
1919	F1T5-S27_spades	Pig	Faecal	Longitudinal study	non-selective	2019	APHA	UK	A	1684	ERS16010954	ERZ20456242
1920	F1T5-S28_spades	Pig	Faecal	Longitudinal study	non-selective	2019	APHA	UK	C	23	ERS16010955	ERZ19641401
1921	F1T5-S29_spades	Pig	Faecal	Longitudinal study	non-selective	2019	APHA	UK	A	10	ERS16010956	ERZ20456245
1922	F1T5-S30_spades	Pig	Faecal	Longitudinal study	non-selective	2019	APHA	UK	A	218	ERS16010957	ERZ20456246
1923	F1T5-S31_spades	Pig	Faecal	Longitudinal study	non-selective	2019	APHA	UK	A	11317	ERS16010958	ERZ19641409
1924	F1T5-S32_spades	Pig	Faecal	Longitudinal study	non-selective	2019	APHA	UK	A	10	ERS16010959	ERZ20456248
1925	F1T5-S33_spades	Pig	Faecal	Longitudinal study	non-selective	2019	APHA	UK	A	34	ERS16010960	ERZ20456247
1926	F1T5-S34_spades	Pig	Faecal	Longitudinal study	non-selective	2019	APHA	UK	A	7131	ERS16010961	ERZ20456250
1927	F1T5-S36_spades	Pig	Faecal	Longitudinal study	non-selective	2019	APHA	UK	C	88	ERS16010962	ERZ20456252
1928	F1T5-S37_spades	Pig	Faecal	Longitudinal study	Selective	2019	APHA	UK	C	88	ERS16010963	ERZ20456254
1929	F1T5-S39_spades	Pig	Faecal	Longitudinal study	Selective	2019	APHA	UK	C	88	ERS16010964	ERZ20456255
1930	F1T5-S40_spades	Pig	Faecal	Longitudinal study	Selective	2019	APHA	UK	C	88	ERS16010966	ERZ19641440
1931	F1T5-S41_spades	Pig	Faecal	Longitudinal study	Selective	2019	APHA	UK	C	88	ERS16010967	ERZ19641421
1932	F1T5-S42_spades	Pig	Faecal	Longitudinal study	Selective	2019	APHA	UK	C	88	ERS16010968	ERZ20456256
1933	F1T5-S43_spades	Pig	Faecal	Longitudinal study	Selective	2019	APHA	UK	C	88	ERS16010969	ERZ20456257
1934	F1T5-S44_spades	Pig	Faecal	Longitudinal study	Selective	2019	APHA	UK	C	88	ERS16010970	ERZ19641422
1935	F1T5-S45_spades	Pig	Faecal	Longitudinal study	Selective	2019	APHA	UK	C	88	ERS16010971	ERZ20456259
1936	F1T5-S46_spades	Pig	Faecal	Longitudinal study	Selective	2019	APHA	UK	C	88	ERS16010972	ERZ20456258
1937	F1T5-S47_spades	Pig	Faecal	Longitudinal study	Selective	2019	APHA	UK	C	88	ERS16010973	ERZ20456260
1938	F1T5-S48_spades	Pig	Faecal	Longitudinal study	Selective	2019	APHA	UK	C	88	ERS16010974	ERZ19641430
1939	F1T5-S49_spades	Pig	Faecal	Longitudinal study	Selective	2019	APHA	UK	C	88	ERS16010975	ERZ20456261
1940	F1T5-S4_spades	Pig	Faecal	Longitudinal study	non-selective	2019	APHA	UK	C	542	ERS16010965	ERZ19641414
1941	F1T5-S50_spades	Pig	Faecal	Longitudinal study	Selective	2019	APHA	UK	A	1266	ERS16010977	ERZ19641447
1942	F1T5-S51_spades	Pig	Faecal	Longitudinal study	Selective -CIP	2019	APHA	UK	A	744	ERS16010978	ERZ20456265
1943	F1T5-S52_spades	Pig	Faecal	Longitudinal study	Selective -CIP	2019	APHA	UK	A	744	ERS16010979	ERZ20456264
1944	F1T5-S53_spades	Pig	Faecal	Longitudinal study	Selective -CIP	2019	APHA	UK	A	744	ERS16010980	ERZ20456268
1945	F1T5-S54_spades	Pig	Faecal	Longitudinal study	Selective -CIP	2019	APHA	UK	A	744	ERS16010981	ERZ20456267
1946	F1T5-S55_spades	Pig	Faecal	Longitudinal study	Selective -CIP	2019	APHA	UK	A	744	ERS16010982	ERZ20456270
1947	F1T5-S56_spades	Pig	Faecal	Longitudinal study	Selective -CIP	2019	APHA	UK	A	744	ERS16010983	ERZ20456269
1948	F1T5-S57_spades	Pig	Faecal	Longitudinal study	Selective -CIP	2019	APHA	UK	A	744	ERS16010984	ERZ20456271
1949	F1T5-S58_spades	Pig	Faecal	Longitudinal study	Selective -CIP	2019	APHA	UK	A	744	ERS16010985	ERZ20456274
1950	F1T5-S59_spades	Pig	Faecal	Longitudinal study	Selective -CIP	2019	APHA	UK	A	44	ERS16010986	ERZ20456275
1951	F1T5-S5_spades	Pig	Faecal	Longitudinal study	non-selective	2019	APHA	UK	A	542	ERS16010976	ERZ19641472
1952	F1T5-S60_spades	Pig	Faecal	Longitudinal study	Selective -CIP	2019	APHA	UK	A	744	ERS16010988	ERZ20456288
1953	F1T5-S61_spades	Pig	Faecal	Longitudinal study	Selective -CIP	2019	APHA	UK	A	744	ERS16010989	ERZ19641484
1954	F1T5-S62_spades	Pig	Faecal	Longitudinal study	Selective -CIP	2019	APHA	UK	A	744	ERS16010990	ERZ20456279
1955	F1T5-S63_spades	Pig	Faecal	Longitudinal study	Selective -CIP	2019	APHA	UK	A	744	ERS16010991	ERZ20456295
1956	F1T5-S64_spades	Pig	Faecal	Longitudinal study	Selective -CIP	2019	APHA	UK	A	744	ERS16010992	ERZ19641485
1957	F1T5-S65_spades	Pig	Faecal	Longitudinal study	Selective -CIP	2019	APHA	UK	A	44	ERS16010993	ERZ20456278
1958	F1T5-S66_spades	Pig	Faecal	Longitudinal study	Selective -CIP	2019	APHA	UK	A	744	ERS16010994	ERZ20456281
1959	F1T5-S67_spades	Pig	Faecal	Longitudinal study	Selective -CIP	2019	APHA	UK	A	744	ERS16010995	ERZ20456280
1960	F1T5-S68_spades	Pig	Faecal	Longitudinal study	Selective -CIP	2019	APHA	UK	A	744	ERS16010996	ERZ20456276
1961	F1T5-S69_spades	Pig	Faecal	Longitudinal study	Selective -CIP	2019	APHA	UK	A	744	ERS16010997	ERZ20456303
1962	F1T5-S6_spades	Pig	Faecal	Longitudinal study	non-selective	2019	APHA	UK	A	7450	ERS16010987	ERZ19641496
1963	F1T5-S70_spades	Pig	Faecal	Longitudinal study	Selective -CIP	2019	APHA	UK	A	744	ERS16010998	ERZ20456283
1964	F1T5-S71_spades	Pig	Faecal	Longitudinal study	Selective -CIP	2019	APHA	UK	A	44	ERS16010999	ERZ20456282
1965	F1T5-S72_spades	Pig	Faecal	Longitudinal study	Selective -CIP	2019	APHA	UK	A	744	ERS16011000	ERZ20456284
1966	F1T5-S73_spades	Pig	Faecal	Longitudinal study	Selective -CIP	2019	APHA	UK	A	744	ERS16011001	ERZ20456307
1967	F1T5-S74_spades	Pig	Faecal	Longitudinal study	Selective -CIP	2019	APHA	UK	B1	155	ERS16011002	ERZ20456285
1968	F1T5-S75_spades	Pig	Faecal	Longitudinal study	Selective -CIP	2019	APHA	UK	A	744	ERS16011003	ERZ20456287
1969	F1T5-S76_spades	Pig	Faecal	Longitudinal study	Selective -CIP	2019	APHA	UK	A	744	ERS16011004	ERZ20456293
1970	F1T5-S77_spades	Pig	Faecal	Longitudinal study	Selective -CIP	2019	APHA	UK	A	744	ERS16011005	ERZ20456294
1971	F1T5-S78_spades	Pig	Faecal	Longitudinal study	Selective -CIP	2019	APHA	UK	B1	155	ERS16011006	ERZ20456310
1972	F1T5-S79_spades	Pig	Faecal	Longitudinal study	Selective -CIP	2019	APHA	UK	A	744	ERS16011007	ERZ20456298
1973	F1T5-S80_spades	Pig	Faecal	Longitudinal study	Selective -CIP	2019	APHA	UK	A	744	ERS16011009	ERZ19641509
1974	F1T5-S81_spades	Pig	Faecal	Longitudinal study	Selective -CIP	2019	APHA	UK	A	744	ERS16011010	ERZ20456297
1975	F1T5-S82_spades	Pig	Faecal	Longitudinal study	Selective -CIP	2019	APHA	UK	A	744	ERS16011011	ERZ20456300
1976	F1T5-S83_spades	Pig	Faecal	Longitudinal study	Selective -CIP	2019	APHA	UK	A	744	ERS16011012	ERZ20456299
1977	F1T5-S84_spades	Pig	Faecal	Longitudinal study	Selective -CIP	2019	APHA	UK	A	744	ERS16011013	ERZ20456306
1978	F1T5-S8_spades	Pig	Faecal	Longitudinal study	non-selective	2019	APHA	UK	A	10	ERS16011008	ERZ19641519
1979	F1T5-S9_spades	Pig	Faecal	Longitudinal study	non-selective	2019	APHA	UK	A	542	ERS16011014	ERZ19641520
1980	MS6539_S1_UCM	Human	UTI	Longitudinal study	Non-selective	2019	UCM	Spain	A	93	ERS16009519	ERZ19641527
1981	MS6540_S2_UCM	Human	UTI	Longitudinal study	Non-selective	2019	UCM	Spain	D	69	ERS16009520	ERZ19641704
1982	MS6541_S3_UCM	Human	UTI	Longitudinal study	Non-selective	2019	UCM	Spain	B2	131	ERS16009521	ERZ19641531
1983	MS6542_S4_UCM	Human	UTI	Longitudinal study	Non-selective	2019	UCM	Spain	B1	2144	ERS16009522	ERZ19641532
1984	MS6543_S5_UCM	Human	UTI	Longitudinal study	Non-selective	2019	UCM	Spain	B2	95	ERS16009523	ERZ19641537
1985	MS6544_S6_UCM	Human	UTI	Longitudinal study	Non-selective	2019	UCM	Spain	B2	95	ERS16009524	ERZ19641585
1986	MS6545_S7_UCM	Human	UTI	Longitudinal study	Non-selective	2019	UCM	Spain	A	93	ERS16009525	ERZ19641538
1987	MS6546_S8_UCM	Human	UTI	Longitudinal study	Non-selective	2019	UCM	Spain	B2	1851	ERS16009526	ERZ19641535
1988	MS6547_S9_UCM	Human	UTI	Longitudinal study	Non-selective	2019	UCM	Spain	B2	73	ERS16009527	ERZ19641534
1989	MS6548_S10_UCM	Human	UTI	Longitudinal study	Non-selective	2019	UCM	Spain	B2	73	ERS16009528	ERZ19641546
1990	MS6549_S11_UCM	Human	UTI	Longitudinal study	Non-selective	2019	UCM	Spain	D	69	ERS16009529	ERZ19641565
1991	MS6550_S12_UCM	Human	UTI	Longitudinal study	Non-selective	2019	UCM	Spain	B2	131	ERS16009530	ERZ19641568
1992	MS6551_S13_UCM	Human	UTI	Longitudinal study	Non-selective	2019	UCM	Spain	B1	212	ERS16009531	ERZ19641569
1993	MS6552_S14_UCM	Human	UTI	Longitudinal study	Non-selective	2019	UCM	Spain	B2	127	ERS16009532	ERZ19641581
1994	MS6553_S15_UCM	Human	UTI	Longitudinal study	Non-selective	2019	UCM	Spain	A	93	ERS16009533	ERZ19641596
1995	MS6554_S16_UCM	Human	UTI	Longitudinal study	Non-selective	2019	UCM	Spain	B1	1431	ERS16009534	ERZ19641595
1996	MS6555_S17_UCM	Human	UTI	Longitudinal study	Non-selective	2019	UCM	Spain	B2	141	ERS16009535	ERZ19641575
1997	MS6556_S18_UCM	Human	UTI	Longitudinal study	Non-selective	2019	UCM	Spain	B2	1193	ERS16009536	ERZ19641601
1998	MS6557_S19_UCM	Human	UTI	Longitudinal study	Non-selective	2019	UCM	Spain	D	69	ERS16009537	ERZ19641613
1999	MS6558_S20_UCM	Human	UTI	Longitudinal study	Non-selective	2019	UCM	Spain	B2	404	ERS16009538	ERZ19641605
[truncated: 1,746 more rows]
