# Supplementary material for: Escherichia coli from six European countries reveals differences in profile and distribution of critical antimicrobial resistance determinants within One Health compartments, 2013 to 2020
Source: Euro Surveill. 2024 Nov 21;29(47):2400295. doi: 10.2807/1560-7917.ES.2024.29.47.2400295 (PMC11583308; doi:10.2807/1560-7917.ES.2024.29.47.2400295)
Supplement: Supplementary Material 3 [file 24-00295_ANJUM_SupplementaryTable_S4.xlsx]

## Sheet: Description
Table S4
AMR gene prevalence
Paper title:	A study of Escherichia coli collected between 2013-2020 from six European countries reveals differences in profile and distribution of critical antimicrobial resistance determinants within One-Health compartments.
This table contains the detected AMR gene prevalences for all 3745 genomes included in this study.
Each sheet contains the results for the genes that confer resistance to the respective antimicrobial compound.
Disclaimer: This supplementary material is hosted by Eurosurveillance as supporting information alongside this article, on behalf of the authors, who remain responsible for the accuracy and appropriateness of the content. The same standards for ethics, copyright, attributions and permissions as for the article apply. Supplements are not edited by Eurosurveillance and the journal is not responsibl…

## Sheet: Amikacin
Amikacin
Country	Source	Number of samples	Gene prevalence in %
Germany			aac(6')-Ib3	aac(6')-Ib-cr
	Cattle	59	0	6.77966
	Pig	50	2	10
	Poultry	9	0	0
Spain
	Human	110	0	2.72727
	Pig	133	0	0
	Poultry	135	0	0
France
	Human	243	0	2.88066
Netherlands
	Cattle	387	0	6.45995
	Pig	19	0	0
	Poultry	179	0	0
Norway
	Human	237	0	1.26582
	Poultry	43	0	0
UK
	Cattle	14	0	0
	Human	468	0	15.1709
	Pig	1032	0.0968992	1.16279
	Poultry	627	0	0.15949

## Sheet: Ampicillin
Ampicillin
Country	Source	Number of samples	Gene prevalence in %
Germany			blaCARB-2	blaCMY-2	blaCMY-4	blaCMY-42	blaCMY-8b	blaCTX-M-1	blaCTX-M-138	blaCTX-M-14	blaCTX-M-15	blaCTX-M-2	blaCTX-M-27	blaCTX-M-3	blaCTX-M-32	blaCTX-M-55	blaCTX-M-65	blaCTX-M-8	blaCTX-M-9	blaDHA-1	blaDHA-6	blaLAP-2	blaNDM-1	blaOXA-1	blaOXA-10	blaSHV-1	blaSHV-102	blaSHV-12	blaSHV-13	blaSHV-2	blaSHV-31	blaSHV-48	blaTEM-106	blaTEM-126	blaTEM-135	blaTEM-141	blaTEM-147	blaTEM-163	blaTEM-1A	blaTEM-1B	blaTEM-1C	blaTEM-1D	blaTEM-206	blaTEM-207	blaTEM-30	blaTEM-32	blaTEM-33	blaTEM-34	blaTEM-35
	Cattle	59	0	0	0	0	0	81.3559	0	3.38983	57.6271	0	0	0	0	5.08475	3.38983	0	0	0	0	1.69492	0	6.77966	0	1.69492	0	1.69492	0	0	0	0	0	0	0	0	0	0	3.38983	52.5424	0	0	0	0	0	0	0	0	0
	Pig	50	0	2	0	0	0	48	0	0	20	0	0	0	0	2	4	0	0	0	0	0	0	10	2	8	0	8	0	0	0	0	2	2	2	2	0	0	2	68	0	0	2	0	0	2	0	0	0
	Poultry	9	0	0	0	0	0	0	0	0	0	0	0	0	0	0	0	0	0	0	0	0	0	0	0	33.3333	0	33.3333	0	0	0	0	11.1111	11.1111	11.1111	0	0	0	0	55.5556	0	0	0	22.2222	22.2222	0	0	0	0
Spain
	Human	110	0.909091	0	0	0	0	4.54545	0	1.81818	2.72727	0.909091	0.909091	0	0	0	0	0	0	0	0	0	0	3.63636	0	6.36364	4.54545	1.81818	0	0	0	4.54545	0.909091	0.909091	0.909091	0.909091	0	0	0.909091	40	6.36364	0.909091	0.909091	0	0	0	0	0	0
	Pig	133	0	0.75188	0	0	0	0	0	0	0	0	0	0	0	0	0	0	0	0	0	0	0	0	0	1.50376	0	1.50376	0	0	0	0	1.50376	1.50376	2.25564	0.75188	0	0	8.27068	63.1579	2.25564	0	0	0	0	1.50376	0	0	0
	Poultry	135	0	0.740741	0	0	0	0	0	0	0	0	0	0	0	0	0	0	0	0	0	0	0	0	0	4.44444	0	4.44444	0	0	0	0	0.740741	0.740741	0.740741	1.48148	0	0	11.1111	45.9259	5.92593	0	1.48148	0	0	0	1.48148	1.48148	0
France
	Human	243	0	0.823045	0	0	0	9.0535	0	1.64609	6.17284	1.23457	1.23457	0.411523	0	0	0	0	0	0.411523	0	0	0	3.7037	0	2.05761	2.05761	0	0	0	0	2.05761	0	0	0	0	0	0	2.46914	32.9218	3.29218	1.64609	0	0	0.823045	0	0.411523	0.823045	1.23457
Netherlands
	Cattle	387	0	0.775194	0	0	0	88.1137	0	3.10078	60.7235	1.29199	0.258398	3.10078	3.10078	0.516796	2.58398	0	0.258398	0	0	0	0	9.04393	2.32558	1.03359	0	1.03359	0	0	0	0	0.258398	0.258398	1.03359	1.29199	0.516796	0.516796	3.35917	35.4005	2.58398	0.516796	0.516796	1.03359	1.03359	0	0.258398	0.258398	0
	Pig	19	0	5.26316	0	0	0	73.6842	0	10.5263	0	5.26316	0	0	0	0	0	5.26316	0	0	0	0	0	0	0	0	0	0	0	0	0	0	0	0	0	0	0	0	5.26316	26.3158	5.26316	0	0	0	0	0	0	0	0
	Poultry	179	0	12.2905	0	0	0	25.6983	0.558659	1.11732	6.70391	0	0	0.558659	0.558659	1.11732	0	0	0	0	0	0	0	0	0	22.905	0	22.905	0	0	0	0	1.67598	1.11732	1.67598	0.558659	0	0	0.558659	25.6983	1.11732	2.23464	0	1.67598	1.67598	0	0	0	0
Norway
	Human	237	0	0	0	0	0	4.21941	0	0	4.21941	0.843882	0.843882	0.421941	0	0	0	0	0	0	0	0	0	2.53165	0	1.26582	1.26582	0	0	0	0	1.26582	0	0	0	0.421941	0	0	1.68776	23.2068	0.843882	1.68776	0.421941	0	0	0	0.421941	0.421941	0
	Poultry	43	0	81.3953	0	0	0	18.6047	0	0	0	0	0	0	0	0	0	0	0	0	0	0	0	0	0	0	0	0	0	0	0	0	0	0	0	0	0	0	0	4.65116	0	0	0	0	0	0	0	0	0
UK
	Cattle	14	0	0	0	0	0	0	0	0	0	0	0	0	0	0	0	0	0	0	0	0	0	0	0	0	0	0	0	0	0	0	0	0	0	0	0	0	0	0	0	0	0	0	0	0	0	0	0
	Human	468	0	1.7094	1.28205	0.641026	0	19.4444	0	0.42735	18.8034	2.99145	2.99145	0	0	0.213675	0.213675	0	0	1.49573	0.213675	0	0.213675	16.6667	0	2.77778	2.35043	0.42735	0	0	0	2.35043	0	0	0	0.213675	0	0	2.5641	29.9145	3.63248	1.49573	0.42735	0	0.213675	0	0.213675	0	0.641026
	Pig	1032	0.0968992	1.93798	0	0	0.0968992	41.8605	0	2.51938	6.00775	1.06589	0.387597	0.968992	0.678295	1.93798	0.290698	0	0	0.290698	0	1.25969	0	1.74419	0.290698	2.71318	0	2.71318	0.0968992	0	0.0968992	0	0	0	0	1.25969	0	0	0.290698	30.814	1.74419	0.193798	1.25969	0	0	0	0.290698	0.290698	0
	Poultry	627	0	16.9059	0.15949	0	0	56.7783	0.15949	1.11643	0.956938	0.478469	0	0.15949	0	1.5949	0	0.15949	0	0.15949	0	0.318979	0	0.15949	0	4.78469	0	4.78469	0	0.478469	0	0	1.91388	1.91388	1.91388	0.478469	0	0.15949	0.956938	21.3716	0.637959	1.43541	0.637959	0.637959	0.637959	0	0	0	0
[truncated: 8 more columns]

## Sheet: Ampicillin+Clavulanic-acid
Ampicillin + Clavulanic acid
Country	Source	Number of samples	Gene prevalence in %
Germany			blaCMY-2	blaCMY-4	blaCMY-42	blaCMY-8b	blaDHA-1	blaDHA-6	blaNDM-1	blaOXA-1	blaOXA-181	blaOXA-2	blaTEM-122	blaTEM-163	blaTEM-30	blaTEM-32	blaTEM-33	blaTEM-34	blaTEM-35	blaTEM-36	blaTEM-40	blaTEM-78	blaTEM-80	blaTEM-99	ampC-42T	ampC-32A
	Cattle	59	0	0	0	0	0	0	0	6.77966	0	0	0	0	0	0	0	0	0	0	0	0	0	0	1.69492	0
	Pig	50	2	0	0	0	0	0	0	10	0	0	0	0	0	2	0	0	0	0	0	0	0	0	6	0
	Poultry	9	0	0	0	0	0	0	0	0	0	0	0	0	22.2222	0	0	0	0	0	0	0	0	0	0	0
Spain
	Human	110	0	0	0	0	0	0	0	3.63636	0	0	0	0	0	0	0	0	0	0	0	0	0	0	0	0.909091
	Pig	133	0.75188	0	0	0	0	0	0	0	0	0	0.75188	0	0	1.50376	0	0	0	0	0	0	0	0	0	0
	Poultry	135	0.740741	0	0	0	0	0	0	0	0	0	0	0	0	0	1.48148	1.48148	0	0	0.740741	0	0	0	0	0
France			0.823045	0	0	0	0.411523	0	0	3.7037	0.411523	0.411523	0	0	0.823045	0	0.411523	0.823045	1.23457	0.411523	0.823045	0.411523	0	0	0	0
	Human	243	0.823045	0	0	0	0.411523	0	0	3.7037	0.411523	0.411523	0	0	0.823045	0	0.411523	0.823045	1.23457	0.411523	0.823045	0.411523	0	0	0	0
Netherlands
	Cattle	387	0.775194	0	0	0	0	0	0	9.04393	0	0	1.29199	0.516796	1.03359	0	0.258398	0.258398	0	0	0	0	0	0	1.55039	0
	Pig	19	5.26316	0	0	0	0	0	0	0	0	0	0	0	0	0	0	0	0	0	0	0	0	0	0	0
	Poultry	179	12.2905	0	0	0	0	0	0	0	0	0	0.558659	0	1.67598	0	0	0	0	0	0	0	0	0	0	0
Norway
	Human	237	0	0	0	0	0	0	0	2.53165	0	0	0	0	0	0	0.421941	0.421941	0	0	0.843882	0	0	0	0	0
	Poultry	43	81.3953	0	0	0	0	0	0	0	0	0	0	0	0	0	0	0	0	0	0	0	0	0	0	0
UK
	Cattle	14	0	0	0	0	0	0	0	0	0	0	0	0	0	0	0	0	0	0	0	0	0	0	0	0
	Human	468	1.7094	1.28205	0.641026	0	1.49573	0.213675	0.213675	16.6667	0	0	0	0	0.213675	0	0.213675	0	0.641026	0.213675	0.213675	0	0.213675	0	0	2.35043
	Pig	1032	1.93798	0	0	0.0968992	0.290698	0	0	1.74419	0	0	0	0	0	0	0.290698	0.290698	0	0	0	0	0	0	3.87597	0
	Poultry	627	16.9059	0.15949	0	0	0.15949	0	0	0.15949	0	0	0.15949	0.15949	0.637959	0	0	0	0	0	0.15949	0	0	0.15949	2.07337	0

## Sheet: Cefotaxime
Cefotaxime
Country	Source	Number of samples	Gene prevalence in %
Germany			blaCMY-132	blaCMY-2	blaCMY-4	blaCMY-42	blaCMY-8b	blaCTX-M-1	blaCTX-M-124	blaCTX-M-138	blaCTX-M-14	blaCTX-M-14b	blaCTX-M-15	blaCTX-M-2	blaCTX-M-27	blaCTX-M-3	blaCTX-M-32	blaCTX-M-36	blaCTX-M-55	blaCTX-M-61	blaCTX-M-65	blaCTX-M-8	blaDHA-1	blaNDM-1	blaSHV-102	blaSHV-12	blaSHV-2	blaTEM-106	blaTEM-126	blaTEM-147	blaTEM-207	blaTEM-29	blaTEM-52B	blaTEM-52C	ampC-42T	ampC-32A
	Cattle	59	0	0	0	0	0	81.3559	0	0	3.38983	1.69492	57.6271	0	0	0	0	0	5.08475	0	3.38983	0	0	0	0	1.69492	0	0	0	0	0	0	0	0	1.69492	0
	Pig	50	0	2	0	0	0	48	0	0	0	0	20	0	0	0	0	0	2	0	4	0	0	0	0	8	0	2	2	0	0	0	0	0	6	0
	Poultry	9	0	0	0	0	0	0	0	0	0	0	0	0	0	0	0	0	0	0	0	0	0	0	0	33.3333	0	11.1111	11.1111	0	22.2222	0	0	0	0	0
Spain
	Human	110	0	0	0	0	0	4.54545	0	0	1.81818	0	2.72727	0.909091	0.909091	0	0	0	0	0	0	0	0	0	4.54545	1.81818	0	0.909091	0.909091	0	0	0	0	0	0	0.909091
	Pig	133	0	0.75188	0	0	0	0	0	0	0	0	0	0	0	0	0	0	0	0	0	0	0	0	0	1.50376	0	1.50376	1.50376	0	0	0.75188	0	0	0	0
	Poultry	135	0	0.740741	0	0	0	0	0	0	0	0	0	0	0	0	0	0	0	0	0	0	0	0	0	4.44444	0	0.740741	0.740741	0	0	0	0	0	0	0
France
	Human	243	0	0.823045	0	0	0	9.0535	0	0	1.64609	0	6.17284	1.23457	1.23457	0.411523	0	0	0	0	0	0	0.411523	0	2.05761	0	0	0	0	0	0	0	0	0	0	0
Netherlands
	Cattle	387	0	0.775194	0	0	0	88.1137	0	0	3.10078	0	60.7235	1.29199	0.258398	3.10078	3.10078	0	0.516796	0	2.58398	0	0	0	0	1.03359	0	0.258398	0.258398	0.516796	1.03359	0.775194	0	0.775194	1.55039	0
	Pig	19	0	5.26316	0	0	0	73.6842	0	0	10.5263	0	0	5.26316	0	0	0	0	0	0	0	5.26316	0	0	0	0	0	0	0	0	0	0	5.26316	5.26316	0	0
	Poultry	179	0	12.2905	0	0	0	25.6983	0	0.558659	1.11732	0	6.70391	0	0	0.558659	0.558659	0	1.11732	0.558659	0	0	0	0	0	22.905	0	1.67598	1.11732	0	1.67598	0.558659	2.23464	3.35196	0	0
Norway
	Human	237	0	0	0	0	0	4.21941	0	0	0	0	4.21941	0.843882	0.843882	0.421941	0	0	0	0	0	0	0	0	1.26582	0	0	0	0	0	0	0	0	0	0	0
	Poultry	43	0	81.3953	0	0	0	18.6047	0	0	0	0	0	0	0	0	0	0	0	0	0	0	0	0	0	0	0	0	0	0	0	0	0	0	0	0
UK
	Cattle	14	0	0	0	0	0	0	0	0	0	0	0	0	0	0	0	0	0	0	0	0	0	0	0	0	0	0	0	0	0	0	0	0	0	0
	Human	468	0	1.7094	1.28205	0.641026	0	19.4444	0	0	0.42735	0	18.8034	2.99145	2.99145	0	0	0	0.213675	0	0.213675	0	1.49573	0.213675	2.35043	0.42735	0	0	0	0	0	0	0	0	0	2.35043
	Pig	1032	0	1.93798	0	0	0.0968992	41.8605	0.193798	0	2.51938	0	6.00775	1.06589	0.387597	0.968992	0.678295	0	1.93798	0	0.290698	0	0.290698	0	0	2.71318	0	0	0	0	0	0	0.0968992	0	3.87597	0
	Poultry	627	0.15949	16.9059	0.15949	0	0	56.7783	0	0.15949	1.11643	0	0.956938	0.478469	0	0.15949	0	0.15949	1.5949	0.15949	0	0.15949	0.15949	0	0	4.78469	0.478469	1.91388	1.91388	0	0.637959	0	0.318979	1.11643	2.07337	0

## Sheet: Azithromycin
Azithromycin
Country	Source	Number of samples	Gene prevalence in %
Germany			mef(B)	mph(A)	msr(E)
	Cattle	59	0	22.0339	0
	Pig	50	0	20	2
	Poultry	9	0	0	0
Spain
	Human	110	0	10.9091	0
	Pig	133	3.7594	1.50376	0
	Poultry	135	0	8.14815	0
France
	Human	243	0.411523	6.99588	0
Netherlands
	Cattle	387	0	20.9302	0.258398
	Pig	19	0	5.26316	0
	Poultry	179	0	1.67598	0
Norway
	Human	237	0	6.32911	0
	Poultry	43	0	0	0
UK
	Cattle	14	0	0	0
	Human	468	0	22.2222	0
	Pig	1032	1.84109	10.8527	0.0968992
	Poultry	627	0.318979	0.478469	0

## Sheet: Chloramphenicol
Chloramphenicol
Country	Source	Number of samples	Gene prevalence in %
Germany			catA1	catA2	catB2	catB3	cml	cmlA1	floR
	Cattle	59	3.38983	0	0	6.77966	6.77966	5.08475	33.8983
	Pig	50	12	0	0	10	6	6	10
	Poultry	9	0	0	0	0	11.1111	11.1111	0
Spain
	Human	110	5.45455	0	0	1.81818	3.63636	3.63636	4.54545
	Pig	133	3.7594	0	0	0	23.3083	23.3083	12.0301
	Poultry	135	14.0741	0	0	0	11.8519	11.8519	0
France
	Human	243	7.81893	0.411523	0	2.88066	1.23457	1.23457	1.23457
Netherlands
	Cattle	387	4.13437	0	0.258398	6.45995	43.9276	43.4109	58.6563
	Pig	19	5.26316	0	0	0	0	0	5.26316
	Poultry	179	3.91061	0	0	0	22.3464	22.3464	1.11732
Norway
	Human	237	3.79747	0.421941	0	1.26582	0.843882	0.843882	1.26582
	Poultry	43	0	0	0	0	0	0	0
UK
	Cattle	14	0	0	0	0	0	0	0
	Human	468	5.98291	0	0	13.8889	1.06838	1.06838	1.7094
	Pig	1032	7.65504	0.484496	0	1.06589	9.39922	9.39922	3.68217
	Poultry	627	0.956938	0	0	0.15949	1.75439	1.5949	1.91388

## Sheet: Ciprofloxacin
Ciprofloxacin
Country	Source	Number of samples	Gene prevalence in %
Germany			aac(6')-Ib-cr	qepA1	qepA2	qnrB1	qnrB19	qnrB2	qnrB4	qnrB5	qnrB7	qnrB81	qnrS1	qnrS12	qnrS13	qnrS2	qnrVC4
	Cattle	59	6.77966	0	0	1.69492	0	1.69492	0	0	0	0	83.0508	0	0	1.69492	0
	Pig	50	10	0	0	6	4	0	0	0	0	0	70	0	0	4	2
	Poultry	9	0	0	0	22.2222	22.2222	0	0	0	0	0	77.7778	0	0	0	0
Spain
	Human	110	2.72727	0	0	0.909091	0.909091	0	0	0	0	0	4.54545	0	0	0	0
	Pig	133	0	0	0	3.00752	3.00752	0	0	0	0	0	21.8045	0	0	0	0
	Poultry	135	0	0	0	2.22222	2.22222	0	0	0.740741	0.740741	0.740741	2.22222	0	0	0	0
France
	Human	243	2.88066	0.411523	0.411523	0.411523	0	0	0.411523	0	0	0	2.46914	0	0	0	0
Netherlands
	Cattle	387	6.45995	0	0	0.258398	0.258398	0	0	0	0.258398	0	49.0956	0	0	0	0
	Pig	19	0	0	0	0	0	0	0	0	0	0	0	0	0	0	0
	Poultry	179	0	0	0	0.558659	0.558659	0	0	0	0	0	7.82123	0.558659	0.558659	0	0
Norway
	Human	237	1.26582	0	0	0	0	0	0	0	0	0	2.53165	0	0	0	0
	Poultry	43	0	0	0	0	0	0	0	0	0	0	0	0	0	0	0
UK
	Cattle	14	0	0	0	0	0	0	0	0	0	0	0	0	0	0	0
	Human	468	15.1709	0	0	0.213675	0.213675	0	1.49573	0	0	0	1.7094	0	0	0.213675	0
	Pig	1032	1.16279	0	0	0.193798	0.0968992	0.0968992	0.290698	0	0.484496	0	9.59302	0	1.55039	0.0968992	0
	Poultry	627	0.15949	0	0	0.318979	0.318979	0	0.15949	0	0	0	5.58214	0	0	0.15949	0

## Sheet: Colistin
Colistin
Country	Source	Number of samples	Gene prevalence in %
Germany			mcr-1.1	mcr-9	pmrB
	Cattle	59	1.69492	0	0
	Pig	50	0	0	0
	Poultry	9	0	0	0
Spain
	Human	110	0	0	0
	Pig	133	2.25564	0	0.75188
	Poultry	135	0	0	0
France
	Human	243	0	0	0.411523
Netherlands
	Cattle	387	1.80879	0	0
	Pig	19	0	0	0
	Poultry	179	0	0	0
Norway
	Human	237	0	0	0.421941
	Poultry	43	0	0	0
UK
	Cattle	14	0	0	0
	Human	468	0	0	0.213675
	Pig	1032	0	0.0968992	0.775194
	Poultry	627	0	0	0

## Sheet: Ertapenem
Ertapenem
Country	Source	Number of samples	Gene prevalence in %
Germany			blaNDM-1	blaOXA-181
	Cattle	59	0	0
	Pig	50	0	0
	Poultry	9	0	0
Spain
	Human	110	0	0
	Pig	133	0	0
	Poultry	135	0	0
France
	Human	243	0	0.411523
Netherlands
	Cattle	387	0	0
	Pig	19	0	0
	Poultry	179	0	0
Norway
	Human	237	0	0
	Poultry	43	0	0
UK
	Cattle	14	0	0
	Human	468	0.213675	0
	Pig	1032	0	0
	Poultry	627	0	0

[truncated: 10 more sheets: Fosfomycin, Gentamycin, Imipenem, Meropenem, Naladixic-acid+ciprofloxacin, Sulfamethoxazole, Tetracycline, Tigecycline, Tobramycin, Trimethoprim]
