# Supplementary material for: Escherichia coli from six European countries reveals differences in profile and distribution of critical antimicrobial resistance determinants within One Health compartments, 2013 to 2020
Source: Euro Surveill. 2024 Nov 21;29(47):2400295. doi: 10.2807/1560-7917.ES.2024.29.47.2400295 (PMC11583308; doi:10.2807/1560-7917.ES.2024.29.47.2400295)
Supplement: Supplementary Material 4 [file 24-00295_ANJUM_SupplementaryTable_S5.xlsx]

## Sheet: Description
Table S5
Transmission clusters
Paper title:	A study of Escherichia coli collected between 2013-2020 from six European countries reveals differences in profile and distribution of critical antimicrobial resistance determinants within One-Health compartments.
This table lists all the 75 identified transmission clusters defined in the study, and their respective SNP distance- and coverage statistics
Disclaimer: This supplementary material is hosted by Eurosurveillance as supporting information alongside this article, on behalf of the authors, who remain responsible for the accuracy and appropriateness of the content. The same standards for ethics, copyright, attributions and permissions as for the article apply. Supplements are not edited by Eurosurveillance and the journal is not responsibl…

## Sheet: Data
cluster id	N	species	country	year	ST	mean_snp	median_snp	snp_range
44	57	Cattle	NL,DE	2019,2020,2017	46	41.8	6	0 - 191
10	52	Poultry,Poultry meat,Pork,Pig	UK	2016,2015,2013	602	54	40	0 - 201
86	36	Poultry meat,Poultry	UK	2016,2018	350	20.5	15	0 - 79
23	34	Poultry meat,Poultry	UK,NO	2016,2018	2040	21.2	19	0 - 61
46	28	Poultry,Poultry meat	UK	2016	38	20.6	18	0 - 67
255	22	Poultry meat,Poultry	UK	2018	57	16.1	14	0 - 54
449	17	Poultry meat,Poultry	UK,NL	2018,2016	117	24.2	22	0 - 70
185	14	Poultry,Poultry meat	UK	2016,2018	4994	23	23	5 - 39
193	13	Poultry,Poultry meat,Human	NO,UK,NL,FR	2016,2018,2019	429	21.3	15	2 - 68
174	12	Cattle	NL,DE	2019,2020,2017	46	6.5	6	0 - 14
419	11	Cattle	NL,DE	2019,2017	2325	23	21	0 - 53
51	11	Poultry,Pig,Cattle	ES,UK,NL	2015,2019,2018	744	26.3	28	0 - 82
535	11	Pig,Poultry,Poultry meat	UK	2013,2016,2015	3776	52.6	53	11 - 94
509	9	Human	NO,UK,ES,FR	2019,2018,2017	404	42.1	42	34 - 51
576	9	Poultry,Poultry meat	UK	2016,2018	1594	38.8	35.5	12 - 84
580	9	Human	NO,UK,FR,ES	2019,2017,2020	1193	50.1	51.5	27 - 77
854	8	Pig,Cattle,Poultry	UK	2019,2018	58	10.7	7	0 - 27
764	7	Human,Poultry,Pig	FR,ES,UK	2019,2018,2015	69	39	37	24 - 61
1185	6	Cattle,Pig	NL,UK,DE	2016,2017,2019	683	14.5	15	3 - 22
64	6	Pig,Pork	UK,ES	2017,2015,2013,2019	410	71.2	49	19 - 172
1123	5	Human	NO,ES,UK	2019,2020,2017	131	57.4	60.5	38 - 74
346	5	Pig,Poultry meat,Human,Poultry	UK,NO	Unknown,2016,2019	58	44.4	47.5	7 - 59
417	5	Cattle,Human	NL,NO,DE	2019,2017	1722	43.2	44.5	9 - 82
948	5	Poultry meat,Poultry	UK	2016	373	24.4	21	14 - 37
1072	4	Pig,Cattle	UK,DE	2017,2019,2015	69	39.7	42	23 - 48
171	4	Human	NO,FR,UK	2019	69	22.8	24.5	13 - 27
180	4	Poultry meat,Poultry	UK,NL	2016	1594	22.2	22	15 - 30
335	4	Cattle	NL,DE	2019,2017	7469	8.5	8.5	0 - 17
343	4	Pig,Cattle	DE,NL	2017,2016,2019	58	34.8	47.5	6 - 49
71	4	Pig,Cattle	UK,NL	Unknown,2016	744	21.5	21.5	0 - 43
9	4	Human	ES,UK	2020,2017,2019	131	57	58.5	38 - 70
1117	3	Poultry	UK,NO	2016	1163	24	31	5 - 36
1374	3	Pig,Human	DE,UK	2017,2019	2179	34	33	31 - 38
1430	3	Poultry meat,Poultry	UK	2016	648	24.7	28	15 - 31
1553	3	Human	ES,UK,FR	2019	69	46	47	32 - 59
1640	3	Human	FR,UK	2019	69	34	35	32 - 35
198	3	Pig,Human	UK,NO	2019	394	34.7	50	0 - 54
226	3	Poultry,Poultry meat	UK	2018	949	23.3	27	14 - 29
42	3	Human	NO,UK	2019,2017	83	41.3	39	28 - 57
521	3	Poultry,Poultry meat	UK	2018,2016	665	16	15	13 - 20
685	3	Poultry meat,Poultry	UK,NO	2016	2040	17.3	18	13 - 21
855	3	Beef,Pig,Cattle	DE	2017	2325	2.7	4	0 - 4
956	3	Cattle	NL,DE	2019,2017	10	14.7	20	2 - 22
1026	2	Human	ES,UK	2020,2019	978	50	50	50 - 50
1056	2	Human	NO,ES	2019	73	50	50	50 - 50
1107	2	Pork,Pig	UK	2015,2017	23	18	18	18 - 18
1112	2	Poultry,Pig	NL	2016	117	17	17	17 - 17
1121	2	Pig,Pork	UK	2018,2019	101	24	24	24 - 24
1165	2	Cattle,Pig	NL,UK	2016,2017	1196	36	36	36 - 36
118	2	Human	NO,UK	2019	-	32	32	32 - 32
1182	2	Pig,Human	ES,NO	2017,2019	101	16	16	16 - 16
1263	2	Poultry meat,Poultry	UK,NL	2016,2018	23	44	44	44 - 44
128	2	Human	UK,FR	2019	131	32	32	32 - 32
1289	2	Poultry meat,Poultry	UK	2018	57	11	11	11 - 11
1307	2	Human	UK,NO	2017,2019	95	44	44	44 - 44
1355	2	Human	NO,UK	2019	73	40	40	40 - 40
146	2	Pig,Poultry	UK	2019,2018	-	9	9	9 - 9
1861	2	Cattle,Human	DE,FR	2017,2019	10	37	37	37 - 37
194	2	Pig	NL,UK	2016,2019	34	48	48	48 - 48
2330	2	Poultry,Poultry meat	NL,UK	2016	101	28	28	28 - 28
309	2	Human	UK,ES	2018,2019	95	34	34	34 - 34
362	2	Poultry	DE,NL	2016	117	45	45	45 - 45
367	2	Human	ES,FR	2019	569,-	37	37	37 - 37
385	2	Pig,Human	UK	2019	58	20	20	20 - 20
460	2	Pig,Cattle	DE	2017	410	1	1	1 - 1
566	2	Human	FR,UK	2019,2018	69	44	44	44 - 44
595	2	Human	UK,ES	2019	69	46	46	46 - 46
603	2	Human	UK,NO	2017,2019	69	17	17	17 - 17
640	2	Cattle,Pig	UK	2018	1308	2	2	2 - 2
654	2	Human	UK,FR	2019	62	41	41	41 - 41
838	2	Poultry,Poultry meat	UK	2016	4162	3	3	3 - 3
912	2	Poultry meat,Poultry	UK	2016	117	38	38	38 - 38
915	2	Human	UK,FR	2019	73	28	28	28 - 28
937	2	Human	UK,FR	2018,2019	131	41	41	41 - 41
980	2	Human	ES,NO	2019	95	49	49	49 - 49
