# Supplementary material for: Escherichia coli from six European countries reveals differences in profile and distribution of critical antimicrobial resistance determinants within One Health compartments, 2013 to 2020
Source: Euro Surveill. 2024 Nov 21;29(47):2400295. doi: 10.2807/1560-7917.ES.2024.29.47.2400295 (PMC11583308; doi:10.2807/1560-7917.ES.2024.29.47.2400295)
Supplement: Supplementary Material 5 [file 24-00295_ANJUM_SupplementaryTable_S6.xlsx]

## Sheet: Description
Table S6
Transmission events
Paper title:	A study of Escherichia coli collected between 2013-2020 from six European countries reveals differences in profile and distribution of critical antimicrobial resistance determinants within One-Health compartments.
This table lists all the putative transmission events identifed among the 15 clusters of interest
Disclaimer: This supplementary material is hosted by Eurosurveillance as supporting information alongside this article, on behalf of the authors, who remain responsible for the accuracy and appropriateness of the content. The same standards for ethics, copyright, attributions and permissions as for the article apply. Supplements are not edited by Eurosurveillance and the journal is not responsibl…

## Sheet: Ark1
Putative transmission events								SNP distance statistics				Plasmids
Cluster	ST	Species1	Country1	Species2	Country2	Years	N isolates	Mean	Median	Min	Max	IncI1 plasmid id (n isolates)
44	46	Cattle	Germany	Cattle	Netherlands	2017,2019,2020	57	21.4	21	14	30
23	2040	Poultry	Norway	Poultry	UK	2016,2018	24	28.6	28	18	45	ESBL318 (2), LREC4925 (3), NZ_MT230105.1 (1)
23	2040	Poultry meat	UK	Poultry	Norway	2016,2018	13	28.0	26.5	16	45
174	46	Cattle	Germany	Cattle	Netherlands	2017,2019,2020	12	33.5	33	29	42
23	2040	Poultry	Norway	Poultry meat	UK	2016	12	25.3	25	20	32
419	2325	Cattle	Germany	Cattle	Netherlands	2017,2019	11	36.7	37	31	41
193	429	Poultry meat	UK	Poultry	Norway	2016,2018	8	21.2	13	12	47
51	744	Cattle	Netherlands	Pig	UK	2019,2018	8	47.6	47	46	50
193	429	Poultry	Netherlands	Poultry	Norway	2016	7	19	18	17	22
193	429	Poultry	Norway	Poultry meat	UK	2016,2018	7	22.1	17	16	49
193	429	Poultry	Netherlands	Poultry meat	UK	2016	6	20	19.5	14	29
449	117	Poultry	Netherlands	Poultry meat	UK	2016,2018	6	44	44	42	47	should have x6 IncI plasmids - Table 2??
1185	683	Cattle	Netherlands	Pig	UK	2016,2017,2019	5	23.8	24.5	21	26
1185	683	Cattle	Germany	Cattle	Netherlands	2016,2017	4	25.3	27	22	27
417	1722	Cattle	Germany	Cattle	Netherlands	2017,2019	4	35.8	36.5	29	41
1185	683	Cattle	Germany	Pig	UK	2017	2	20	20	20	20
1185	683	Pig	UK	Cattle	Germany	2019,2017	2	18	18	18	18
764	69	Pig	UK	Human	France	2015,2019	2	50	50	50	50
